# Supplementary material for: Technostress, psychosocial safety climate, and worker well-being in automated manufacturing: A two-wave study
Source: PLoS One. 2026 Apr 3;21(4):e0345249. doi: 10.1371/journal.pone.0345249 (PMC13048442; doi:10.1371/journal.pone.0345249)
Supplement: S1 Dataset — (XLSX) [file pone.0345249.s001.xlsx]

## Sheet: Sheet1
T01	T02	T03	T04	T05	T06	T07	T08	T09	T10	IR01	IR02	IR03	IR04	IR05	IR06	SS01	SS02	SS03	SS04	RO01	RO02	DL01	DL02	DL03	PSC01	PSC02	PSC03	PSC04	Age	Gender	JobRole	Tenure	Shift	CobotExposure	Wave	V1	V2	V3	V4	V5	V6	V7	V8	V9	V10	V11	V12	V13	V14
3	5	2	2	4	3	4	2	2	3	5	5	5	3	3	5	4	4	4	4	2	4	3	3	4	3	1	1	3	55-64	Other	Line Leader	1–3 yr	Evening	0	1
3	2	2	1	4	3	2	4	3	2	4	2	4	4	5	3	2	4	5	3	2	3	5	1	4	4	2	4	3	45-54	Male	Line Leader	6–11 mo	Rotating	3	1
4	2	2	2	3	3	3	3	4	5	3	5	4	4	3	2	5	4	4	3	3	2	4	3	4	4	4	3	3	18-24	Male	Line Leader	3–5 yr	Rotating	3	1
5	1	4	3	3	2	4	4	3	3	4	3	5	2	3	3	3	3	5	4	4	5	3	4	5	3	4	3	4	35-44	Male	Operator	3–5 yr	Day	2	1
3	4	3	2	1	3	3	3	4	2	4	4	3	4	4	2	3	3	4	3	4	4	4	5	5	2	5	3	4	25-34	Male	Technician	1–3 yr	Day	4	1
3	4	4	3	4	1	3	1	4	3	5	4	3	5	3	3	5	3	4	5	2	3	4	5	5	3	5	3	4	18-24	Male	Technician	<6 mo	Evening	4	1
5	3	2	3	4	2	3	4	1	3	4	3	4	5	4	5	2	2	2	5	3	4	5	4	4	2	4	5	2	25-34	Female	Technician	>5 yr	Evening	3	1
4	3	3	3	3	3	3	2	2	5	4	4	4	5	2	3	2	3	3	5	5	3	4	4	4	3	4	3	3	35-44	Male	Operator	>5 yr	Rotating	5	1
3	2	2	2	4	2	3	4	2	2	5	1	4	3	5	4	4	4	3	6	3	4	4	5	5	4	4	4	3	45-54	Male	Technician	1–3 yr	Evening	1	1
4	5	5	3	3	3	3	3	3	4	4	3	3	5	2	5	4	4	4	6	3	3	3	5	3	4	1	3	4	55-64	Male	Technician	3–5 yr	Day	6	1
3	3	2	3	4	3	3	1	1	4	4	3	2	3	3	3	5	4	3	4	4	3	3	3	4	5	2	4	5	35-44	Female	Technician	1–3 yr	Evening	6	1
3	3	3	2	2	3	3	3	5	2	4	2	4	3	3	5	4	1	3	5	4	3	3	2	4	3	4	4	3	35-44	Male	Line Leader	1–3 yr	Evening	6	1
3	4	4	4	3	3	2	5	4	3	3	3	4	4	5	5	7	6	2	4	3	2	5	2	5	4	4	4	3	25-34	Female	Technician	<6 mo	Evening	5	1
1	3	3	3	3	2	3	3	3	2	5	4	3	3	2	3	4	5	5	5	4	5	4	5	5	4	4	4	5	55-64	Female	Operator	1–3 yr	Evening	3	1
1	3	3	3	3	3	2	3	4	3	4	4	5	4	5	3	4	5	4	5	3	2	4	4	4	5	3	4	4	25-34	Male	Line Leader	>5 yr	Day	6	1
2	2	3	4	3	4	2	4	5	3	3	4	3	2	4	4	3	6	2	5	4	2	5	4	3	4	4	1	4	35-44	Male	Line Leader	<6 mo	Day	5	1
2	3	3	3	3	3	3	3	4	4	3	3	3	3	4	3	4	3	3	4	3	3	2	2	4	3	5	2	5	45-54	Male	Operator	3–5 yr	Day	1	1
3	5	3	4	4	2	3	3	4	4	4	4	3	5	3	2	5	6	4	3	4	2	5	3	3	2	4	4	4	45-54	Male	Technician	>5 yr	Day	4	1
2	4	4	3	3	3	4	2	3	2	4	4	3	3	4	5	5	3	3	2	2	3	4	4	3	4	4	2	2	18-24	Male	Operator	6–11 mo	Day	3	1
2	5	5	2	1	4	3	3	3	1	3	4	4	4	3	5	2	4	3	4	2	4	4	4	3	3	3	3	4	18-24	Male	Operator	6–11 mo	Rotating	0	1
4	2	2	3	5	1	3	4	3	3	4	4	3	4	5	4	4	2	4	6	4	4	3	3	4	3	4	3	2	55-64	Female	Engineer	3–5 yr	Day	6	1
3	2	2	2	4	4	4	2	2	3	2	4	5	5	3	2	5	4	4	4	3	4	3	3	5	2	4	3	4	25-34	Female	Engineer	1–3 yr	Rotating	1	1
3	3	3	3	2	3	3	4	2	3	4	3	5	2	3	2	5	4	2	5	3	3	4	3	4	4	4	3	2	55-64	Male	Technician	6–11 mo	Day	1	1
2	3	5	3	4	3	2	3	2	3	4	3	3	4	3	4	4	4	5	5	3	3	5	5	4	5	4	4	3	45-54	Male	Line Leader	1–3 yr	Day	1	1
2	4	2	3	2	4	3	2	3	3	5	3	5	3	3	3	5	5	3	4	4	4	5	4	5	3	3	4	3	25-34	Female	Engineer	1–3 yr	Day	4	1
3	1	5	3	3	2	3	4	1	5	3	3	3	4	4	3	3	4	4	6	3	1	5	4	3	4	3	3	3	25-34	Female	Engineer	>5 yr	Day	5	1
2	5	5	1	3	2	3	3	3	3	2	4	4	4	4	4	6	3	4	1	3	4	4	3	4	3	3	3	3	25-34	Male	Technician	3–5 yr	Rotating	2	1
3	3	2	2	3	3	1	4	3	3	3	4	4	2	5	4	5	3	3	3	4	2	3	1	4	2	4	3	4	55-64	Male	Technician	1–3 yr	Day	6	1
2	3	4	3	2	2	3	3	3	2	2	3	4	3	2	5	2	5	3	3	4	5	3	3	4	4	3	1	3	35-44	Male	Technician	1–3 yr	Day	0	1
3	2	5	3	2	5	5	3	2	3	5	4	3	2	4	3	3	3	4	3	3	3	3	3	3	3	4	4	4	25-34	Male	Operator	>5 yr	Rotating	6	1
2	1	3	2	2	2	3	3	5	5	5	4	1	3	5	3	3	5	6	4	5	3	2	4	3	4	4	4	3	25-34	Female	Technician	6–11 mo	Day	3	1
5	4	3	4	2	2	2	3	4	3	4	3	3	5	3	4	5	5	2	4	4	2	3	5	4	3	3	4	3	45-54	Male	Line Leader	6–11 mo	Day	5	1
3	3	2	2	3	3	3	1	2	3	5	3	3	3	5	4	2	2	6	4	2	3	3	4	5	4	5	3	4	25-34	Male	Line Leader	>5 yr	Day	1	1
2	2	2	4	2	2	3	2	3	3	4	2	3	2	3	5	4	5	4	5	4	5	4	5	4	3	3	2	3	55-64	Female	Engineer	>5 yr	Day	6	1
4	2	2	3	4	3	4	4	2	4	3	3	4	3	2	4	5	6	4	3	3	4	4	4	3	4	5	4	2	35-44	Male	Operator	6–11 mo	Day	4	1
2	3	2	2	4	3	2	3	2	5	3	4	3	2	3	5	4	4	3	3	4	2	4	3	3	3	4	4	4	35-44	Male	Technician	6–11 mo	Day	1	1
3	5	3	5	2	3	4	2	2	3	3	3	3	2	4	4	4	5	3	4	3	5	4	4	2	3	3	4	5	35-44	Male	Operator	1–3 yr	Rotating	5	1
1	3	2	2	3	3	4	2	3	3	2	3	3	4	3	4	3	5	3	3	3	4	3	5	5	1	3	4	3	35-44	Female	Operator	<6 mo	Rotating	3	1
2	1	3	4	3	2	3	2	2	3	4	4	3	2	3	3	5	4	3	2	2	3	2	5	3	5	3	5	3	45-54	Male	Engineer	3–5 yr	Day	0	1
3	3	1	4	3	1	3	1	4	1	3	4	5	5	4	4	3	4	4	5	4	4	3	3	4	4	3	3	4	55-64	Male	Technician	<6 mo	Day	1	1
4	3	3	2	3	3	4	3	4	4	4	3	3	3	4	4	4	2	4	6	2	3	3	4	5	3	2	3	4	45-54	Male	Line Leader	<6 mo	Day	6	1
3	1	4	4	4	5	4	2	4	3	4	4	3	4	4	5	4	4	6	6	2	5	4	3	3	2	3	5	4	45-54	Female	Operator	1–3 yr	Evening	6	1
3	3	1	3	3	3	2	2	2	3	3	5	3	3	4	4	4	5	3	4	4	2	5	4	5	3	3	3	1	25-34	Male	Technician	>5 yr	Day	4	1
3	3	3	3	2	3	4	3	3	2	3	2	4	4	4	3	4	5	4	5	5	3	5	5	4	4	4	2	3	55-64	Male	Line Leader	1–3 yr	Rotating	4	1
2	4	4	3	4	4	3	3	4	3	4	3	4	4	3	5	3	5	4	6	3	3	4	4	3	2	5	3	3	35-44	Male	Operator	1–3 yr	Night	2	1
2	5	2	3	4	2	3	5	3	3	4	5	1	4	4	2	4	3	3	3	4	2	4	3	4	3	2	3	4	45-54	Male	Operator	>5 yr	Day	4	1
3	4	5	4	2	5	3	1	2	4	2	3	4	4	3	2	4	3	5	5	4	5	3	4	3	5	5	4	4	45-54	Male	Operator	1–3 yr	Evening	2	1
4	3	3	4	3	3	3	4	5	3	4	2	5	3	5	4	2	6	4	4	4	2	3	4	4	2	3	3	4	45-54	Female	Line Leader	1–3 yr	Day	0	1
3	2	2	1	4	5	4	4	3	5	4	2	3	4	3	4	3	4	1	5	3	3	3	4	3	4	3	4	4	35-44	Male	Engineer	1–3 yr	Day	3	1
1	5	3	4	3	2	3	2	4	3	3	3	3	3	5	4	4	4	5	4	2	1	5	4	2	5	4	3	2	18-24	Female	Line Leader	6–11 mo	Day	2	1
3	3	4	1	4	5	2	3	2	2	3	2	3	4	3	4	2	4	3	6	1	3	4	4	4	4	3	2	5	35-44	Female	Engineer	1–3 yr	Day	1	1
3	3	3	4	5	4	3	3	2	3	4	3	3	3	4	4	5	3	3	4	3	4	3	5	3	4	3	4	5	35-44	Male	Line Leader	1–3 yr	Evening	5	1
2	3	4	4	2	4	3	3	2	2	2	4	4	3	3	3	6	6	5	2	4	2	3	4	4	4	3	4	2	35-44	Female	Engineer	1–3 yr	Evening	6	1
4	3	2	2	2	3	4	5	3	1	4	5	2	3	3	4	3	3	4	6	2	4	3	3	3	3	3	4	4	25-34	Other	Technician	6–11 mo	Day	1	1
4	3	3	3	3	3	4	4	2	5	3	3	2	4	2	4	6	3	5	3	4	3	4	3	3	5	4	3	3	25-34	Male	Technician	1–3 yr	Rotating	6	1
4	2	2	2	4	4	2	4	3	4	4	4	5	5	3	5	4	3	5	6	2	4	5	4	4	3	3	3	4	25-34	Male	Technician	1–3 yr	Day	3	1
2	2	3	3	3	3	5	3	1	4	5	5	3	5	3	5	5	2	3	4	3	5	4	4	4	2	2	4	4	35-44	Male	Line Leader	<6 mo	Day	4	1
3	3	2	3	4	1	3	2	2	3	3	5	5	2	4	4	3	3	5	5	4	3	2	4	4	3	4	5	5	55-64	Male	Operator	6–11 mo	Day	5	1
3	2	2	4	2	2	4	3	4	2	4	4	4	5	4	4	5	3	3	5	3	3	4	3	4	3	2	4	4	25-34	Female	Operator	>5 yr	Evening	1	1
4	2	4	4	4	3	3	4	4	3	3	2	2	3	3	2	4	5	7	5	3	3	4	4	3	3	2	4	4	35-44	Male	Engineer	1–3 yr	Rotating	5	1
3	3	4	4	2	3	4	1	3	4	4	4	4	4	3	3	3	3	3	5	3	4	4	4	4	3	5	3	3	35-44	Female	Operator	<6 mo	Evening	2	1
3	3	4	2	5	3	4	2	2	2	2	4	3	3	2	3	3	5	5	5	4	3	3	5	1	5	2	2	4	35-44	Male	Engineer	3–5 yr	Rotating	3	1
2	5	2	3	5	4	4	3	2	1	4	3	3	4	4	4	2	6	5	2	3	3	4	4	4	4	1	4	5	25-34	Male	Line Leader	<6 mo	Day	1	1
2	1	3	1	2	1	4	2	3	3	3	5	4	4	5	3	4	5	4	4	3	3	4	4	4	4	4	4	3	25-34	Male	Operator	3–5 yr	Day	4	1
4	4	4	2	2	3	4	2	4	3	3	4	4	2	5	4	5	4	3	3	5	3	4	4	3	3	3	4	3	45-54	Female	Line Leader	3–5 yr	Evening	5	1
4	4	3	4	4	1	3	3	4	3	3	4	4	4	4	3	5	4	4	4	4	4	4	5	4	3	3	3	2	25-34	Female	Line Leader	3–5 yr	Night	4	1
3	1	5	5	3	4	2	2	3	4	4	4	5	5	4	3	4	2	1	3	3	4	3	3	5	2	3	4	4	35-44	Male	Operator	3–5 yr	Day	5	1
4	3	3	2	3	3	3	2	2	4	3	4	4	3	5	4	3	4	4	3	3	4	3	4	3	4	4	4	4	25-34	Male	Line Leader	<6 mo	Rotating	1	1
3	3	3	2	3	3	4	4	3	3	4	1	2	5	4	3	3	3	4	6	3	4	5	4	3	4	3	5	3	35-44	Male	Line Leader	3–5 yr	Day	3	1
2	2	3	3	1	2	3	2	2	4	3	3	3	3	4	3	5	5	4	5	3	3	4	4	4	3	5	4	4	35-44	Male	Operator	6–11 mo	Day	0	1
3	2	3	3	3	4	4	1	2	1	3	5	5	4	3	2	3	7	1	4	5	4	4	3	3	3	2	4	3	35-44	Female	Operator	1–3 yr	Evening	1	1
5	2	3	2	2	4	4	2	4	4	4	3	4	2	2	3	4	5	2	4	4	2	5	4	3	4	4	2	3	35-44	Female	Operator	>5 yr	Evening	4	1
3	5	4	3	3	4	2	4	4	4	3	3	5	5	3	3	3	2	3	4	1	4	4	5	5	3	4	4	3	35-44	Male	Operator	1–3 yr	Day	0	1
5	4	4	3	4	3	2	3	3	2	4	3	5	5	3	3	4	4	4	5	3	1	5	3	4	5	3	4	3	45-54	Male	Operator	>5 yr	Day	3	1
1	4	2	3	2	4	3	3	2	1	5	5	4	3	4	4	3	4	4	3	1	3	3	3	2	5	3	4	4	25-34	Female	Line Leader	<6 mo	Day	4	1
4	4	2	4	4	2	3	3	3	2	3	5	4	2	5	4	5	4	4	5	3	4	4	3	2	4	4	5	5	35-44	Female	Operator	1–3 yr	Night	3	1
3	2	1	3	3	4	2	1	4	2	5	3	3	4	4	4	5	3	5	4	1	2	4	3	4	4	3	3	2	55-64	Female	Engineer	<6 mo	Night	5	1
3	2	4	3	3	5	4	3	3	4	5	4	2	2	5	4	3	4	3	3	2	4	5	4	4	2	3	5	4	35-44	Female	Operator	3–5 yr	Night	1	1
3	3	2	3	4	4	3	3	4	2	3	3	4	4	3	4	4	3	5	4	2	3	5	3	3	4	4	2	4	45-54	Male	Technician	<6 mo	Day	3	1
1	2	1	3	3	2	3	3	4	2	2	4	5	4	3	3	3	3	5	3	4	3	3	4	4	4	4	4	4	35-44	Male	Technician	6–11 mo	Rotating	4	1
3	4	3	3	4	3	2	4	5	2	4	4	3	3	2	3	2	5	4	4	3	4	4	4	5	4	2	3	4	25-34	Male	Engineer	1–3 yr	Rotating	1	1
3	3	5	3	4	2	2	2	3	4	3	4	4	5	3	4	3	3	4	3	4	3	4	4	5	4	5	2	4	45-54	Male	Technician	3–5 yr	Day	6	1
4	3	3	5	3	4	3	4	4	3	5	4	4	4	4	4	4	5	6	5	3	1	4	3	4	4	3	3	4	25-34	Female	Operator	6–11 mo	Day	4	1
2	4	4	4	2	3	1	3	4	3	4	5	3	4	4	5	4	2	5	5	2	2	3	4	4	5	3	2	4	35-44	Male	Engineer	>5 yr	Day	4	1
2	3	3	3	2	1	4	3	3	3	3	3	3	4	4	5	4	6	3	3	4	4	4	4	2	3	4	3	3	55-64	Male	Operator	6–11 mo	Day	6	1
2	3	3	4	2	2	3	3	2	4	2	2	3	2	4	3	4	3	4	4	5	4	4	4	5	4	4	4	4	35-44	Male	Operator	<6 mo	Rotating	6	1
4	4	4	3	5	3	5	3	3	2	4	3	3	4	3	3	5	4	5	5	4	5	4	4	3	3	5	5	3	25-34	Male	Technician	1–3 yr	Night	0	1
3	2	3	4	4	3	5	4	3	4	3	2	2	3	5	4	4	4	3	3	3	5	3	5	3	4	2	2	3	45-54	Male	Line Leader	>5 yr	Rotating	2	1
2	4	3	3	2	2	3	2	2	3	4	2	3	2	3	4	5	3	5	5	2	3	3	4	4	4	4	4	3	35-44	Male	Operator	6–11 mo	Day	3	1
4	4	3	3	2	3	3	2	3	3	4	3	5	5	5	4	2	4	4	5	2	5	5	5	5	4	4	4	4	45-54	Female	Technician	6–11 mo	Evening	3	1
3	3	2	3	3	3	4	4	4	5	3	3	3	5	3	3	1	5	1	5	4	3	3	3	5	5	3	4	4	25-34	Male	Technician	3–5 yr	Day	0	1
4	3	4	1	4	3	5	2	1	2	3	3	4	3	4	2	4	5	4	3	4	2	3	4	4	3	4	3	4	25-34	Male	Engineer	1–3 yr	Day	5	1
2	2	3	2	4	2	1	4	5	3	3	4	3	5	4	3	2	5	4	3	3	3	4	3	5	3	4	2	3	35-44	Other	Operator	3–5 yr	Night	3	1
3	4	2	2	3	4	1	5	4	2	4	3	5	4	4	4	4	4	5	4	4	1	3	3	4	4	2	2	2	18-24	Male	Operator	6–11 mo	Day	6	1
3	3	4	3	3	5	2	3	3	4	4	3	5	3	1	4	4	4	5	3	4	5	3	5	3	4	5	2	4	35-44	Male	Technician	1–3 yr	Night	0	1
2	2	2	5	3	3	4	4	4	5	3	4	4	3	4	3	6	7	4	5	4	5	4	3	5	4	2	4	4	35-44	Male	Operator	1–3 yr	Evening	3	1
3	4	3	5	3	2	3	2	3	5	4	3	4	5	5	4	4	5	6	3	3	2	3	5	3	5	2	5	4	25-34	Male	Line Leader	1–3 yr	Rotating	3	1
3	2	3	4	1	3	4	4	4	4	3	3	3	3	4	4	4	3	4	7	3	3	3	3	5	3	3	3	3	45-54	Other	Technician	3–5 yr	Day	4	1
3	2	4	4	3	3	2	3	4	3	2	4	2	4	4	2	5	4	5	6	2	3	5	3	5	2	5	4	2	18-24	Male	Line Leader	3–5 yr	Night	0	1
3	1	3	1	2	3	1	3	2	3	4	2	5	3	2	4	4	4	5	4	3	2	4	4	4	4	3	2	4	45-54	Male	Line Leader	1–3 yr	Rotating	6	1
2	4	3	2	3	4	4	2	4	1	5	1	3	3	3	3	3	4	4	5	4	1	3	4	5	3	3	4	3	18-24	Female	Engineer	>5 yr	Rotating	5	1
3	2	4	2	5	1	2	1	3	5	3	4	4	4	4	5	5	3	5	2	5	3	4	5	5	4	5	4	4	55-64	Male	Technician	1–3 yr	Night	3	1
3	5	4	2	3	4	1	4	3	3	3	4	4	3	4	3	3	4	3	7	2	3	4	4	4	3	3	2	3	35-44	Male	Engineer	6–11 mo	Night	5	1
2	1	4	3	3	3	3	1	2	3	3	5	3	3	5	3	4	6	3	3	4	3	5	3	3	3	2	3	3	35-44	Male	Operator	3–5 yr	Day	2	1
3	5	3	3	4	3	4	3	5	4	4	4	4	5	3	3	2	5	2	4	5	3	4	4	2	3	3	4	3	25-34	Female	Line Leader	3–5 yr	Night	0	1
3	3	2	1	3	3	3	4	4	2	4	4	4	5	4	3	4	1	4	2	4	5	5	4	5	4	5	1	3	18-24	Male	Technician	<6 mo	Night	0	1
5	3	2	4	3	3	3	3	2	3	3	3	5	4	4	3	4	5	4	5	4	3	2	3	3	3	4	5	4	35-44	Female	Line Leader	3–5 yr	Evening	0	1
3	2	3	2	4	1	3	5	2	3	3	4	3	3	3	3	6	5	5	3	4	3	3	3	5	3	5	4	3	45-54	Male	Technician	1–3 yr	Night	6	1
3	3	2	3	5	4	3	4	3	4	4	5	2	3	1	4	2	4	5	4	4	4	4	5	3	3	4	4	4	35-44	Female	Line Leader	3–5 yr	Day	6	1
3	3	3	5	2	3	2	2	3	3	2	2	3	4	4	3	3	5	4	3	2	4	4	2	5	4	3	3	4	18-24	Male	Engineer	>5 yr	Day	4	1
1	4	3	2	3	3	2	3	3	2	4	4	4	4	4	3	5	3	3	3	2	3	3	5	3	4	4	2	3	45-54	Female	Line Leader	3–5 yr	Evening	0	1
3	3	4	1	2	4	4	3	4	3	4	5	4	3	3	2	4	3	5	3	3	3	4	4	3	5	3	4	2	25-34	Female	Line Leader	<6 mo	Day	4	1
3	3	3	3	4	2	3	1	4	4	2	4	3	4	2	4	4	6	5	4	1	4	3	3	4	4	3	3	5	45-54	Male	Operator	3–5 yr	Day	6	1
5	3	3	4	2	3	3	2	4	3	2	5	2	4	4	3	3	4	5	2	4	2	4	4	3	3	5	4	3	25-34	Female	Operator	3–5 yr	Day	2	1
3	3	3	5	3	3	2	2	3	4	5	3	4	2	3	5	3	2	5	3	4	4	5	5	4	5	4	4	4	25-34	Male	Engineer	6–11 mo	Day	1	1
3	3	1	2	3	4	3	1	2	2	3	3	5	3	4	3	5	4	4	5	3	5	5	5	4	4	4	4	5	25-34	Male	Line Leader	1–3 yr	Rotating	4	1
3	1	2	3	4	1	1	3	3	3	5	4	4	3	5	2	4	4	3	7	3	2	3	4	4	4	3	5	4	45-54	Other	Technician	>5 yr	Evening	3	1
2	2	3	3	4	3	3	3	4	2	3	2	4	3	2	4	4	5	3	5	3	3	3	5	4	4	5	4	3	35-44	Female	Operator	1–3 yr	Day	0	1
4	4	2	3	2	2	4	1	3	4	3	2	4	5	3	4	4	4	4	3	3	4	3	2	3	4	4	3	3	25-34	Male	Operator	6–11 mo	Day	1	1
4	3	4	5	3	3	2	3	4	3	4	3	4	4	3	3	3	3	4	4	3	3	4	3	3	4	5	3	3	18-24	Male	Operator	6–11 mo	Day	4	1
4	3	5	1	2	3	2	4	3	4	3	4	4	3	5	2	5	5	4	4	4	4	3	3	5	3	5	4	4	18-24	Male	Technician	3–5 yr	Day	5	1
2	3	4	3	2	2	3	3	2	4	4	4	4	4	2	5	5	4	4	4	3	3	5	5	4	4	2	4	4	35-44	Male	Operator	>5 yr	Day	6	1
4	3	3	3	3	2	4	3	3	4	3	4	3	3	5	5	7	3	4	5	4	2	4	3	2	2	3	2	3	45-54	Female	Operator	3–5 yr	Rotating	5	1
2	2	4	4	3	3	3	4	3	3	2	4	3	4	4	1	3	5	3	4	4	4	4	4	3	3	3	4	3	25-34	Male	Technician	1–3 yr	Day	3	1
4	2	3	3	5	2	2	4	2	2	4	3	3	4	3	3	5	4	5	5	3	2	3	4	4	3	3	5	2	55-64	Female	Technician	3–5 yr	Night	1	1
5	3	3	3	3	4	1	3	3	3	3	5	4	5	3	5	2	4	4	4	5	4	5	3	5	4	4	3	4	35-44	Male	Operator	3–5 yr	Rotating	2	1
2	2	2	3	2	3	3	2	2	2	3	4	3	3	3	3	4	4	4	6	2	3	2	3	5	4	3	4	4	55-64	Male	Technician	3–5 yr	Rotating	4	1
2	3	3	3	2	1	5	3	4	3	2	4	4	5	4	3	5	3	3	4	3	3	4	5	3	4	5	4	4	35-44	Male	Engineer	6–11 mo	Day	5	1
3	1	3	3	4	3	3	4	3	3	5	3	4	4	3	3	2	3	2	3	4	5	5	3	5	4	5	4	3	18-24	Male	Technician	3–5 yr	Evening	5	1
2	4	3	4	5	2	3	2	4	2	4	4	4	3	4	2	4	4	6	7	2	4	3	4	4	3	3	3	2	25-34	Other	Engineer	1–3 yr	Day	4	1
1	3	3	3	1	1	3	5	5	1	4	3	5	5	3	2	3	4	5	2	4	2	5	3	5	3	5	3	4	45-54	Male	Engineer	<6 mo	Day	5	1
3	3	3	3	1	2	3	2	3	2	3	4	4	4	3	4	3	6	2	3	4	2	4	4	3	4	5	4	4	25-34	Male	Operator	1–3 yr	Day	2	1
2	4	3	3	5	3	2	3	2	3	2	2	2	3	5	2	4	4	5	3	2	3	4	4	2	4	3	2	4	25-34	Male	Operator	>5 yr	Rotating	5	1
3	5	4	4	3	4	4	2	1	2	5	3	3	5	4	4	5	5	5	7	3	4	4	3	3	2	2	3	3	35-44	Male	Technician	1–3 yr	Day	4	1
2	4	4	3	2	3	3	3	2	3	3	4	4	5	4	4	4	4	4	6	3	4	5	3	1	2	3	4	3	45-54	Male	Technician	>5 yr	Evening	0	1
5	1	2	1	4	2	3	1	2	5	3	3	2	3	5	2	4	5	6	6	3	2	5	4	5	3	3	5	4	35-44	Female	Technician	<6 mo	Evening	5	1
2	2	1	4	1	3	2	2	4	4	4	3	5	3	2	3	4	4	4	4	5	2	4	3	4	4	4	4	4	35-44	Female	Operator	3–5 yr	Rotating	4	1
3	2	4	2	3	3	4	2	3	5	5	4	4	3	5	5	4	4	2	7	2	3	3	3	3	5	4	4	4	18-24	Female	Technician	6–11 mo	Night	0	1
4	3	2	2	3	2	4	3	3	3	3	3	4	4	1	4	3	4	4	4	4	3	4	3	4	3	4	5	3	25-34	Male	Operator	1–3 yr	Day	5	1
2	4	3	2	4	2	2	4	1	4	5	3	5	5	3	3	5	3	4	5	3	5	3	4	4	4	4	3	4	45-54	Female	Engineer	3–5 yr	Day	5	1
3	2	2	4	2	1	4	4	2	2	4	5	3	4	3	5	4	5	3	4	2	3	4	5	4	5	2	3	4	45-54	Male	Operator	3–5 yr	Day	4	1
4	3	1	1	3	3	3	1	4	2	3	5	4	4	4	5	4	4	5	4	3	5	4	5	5	4	4	5	3	45-54	Male	Engineer	3–5 yr	Night	3	1
1	2	4	5	2	3	2	5	3	1	3	5	3	5	4	4	3	3	2	4	4	2	3	3	4	5	3	3	3	45-54	Male	Operator	3–5 yr	Night	3	1
3	2	4	4	3	3	2	3	3	4	4	3	3	3	3	3	3	5	5	4	4	2	4	5	3	4	4	5	5	25-34	Male	Operator	3–5 yr	Evening	1	1
3	2	2	3	2	3	1	2	4	5	1	5	3	4	3	3	4	2	3	5	5	2	3	3	4	3	4	4	3	25-34	Female	Operator	>5 yr	Day	3	1
4	2	1	3	3	2	3	3	5	2	3	3	5	3	3	4	2	3	3	4	5	4	4	5	4	3	2	2	4	35-44	Male	Engineer	1–3 yr	Night	2	1
2	2	2	3	2	4	1	3	3	3	2	3	3	4	2	3	2	5	4	4	3	5	3	3	4	4	3	4	3	45-54	Male	Operator	6–11 mo	Evening	1	1
2	2	3	4	4	2	2	2	3	2	3	1	4	3	4	4	3	4	5	6	3	2	4	3	5	4	3	4	2	45-54	Male	Technician	6–11 mo	Rotating	3	1
4	4	2	4	4	4	1	3	3	3	3	5	2	3	4	2	5	4	4	1	4	3	4	3	3	4	3	4	5	25-34	Male	Engineer	1–3 yr	Evening	0	1
3	2	3	4	3	2	3	2	5	4	3	3	5	3	5	2	3	4	3	5	3	2	4	4	3	4	4	3	1	25-34	Female	Line Leader	3–5 yr	Day	6	1
3	5	3	3	3	2	3	3	1	1	3	3	4	5	3	4	3	4	3	5	4	1	3	4	4	1	3	2	2	35-44	Male	Operator	<6 mo	Day	4	1
3	3	4	3	2	2	3	2	4	3	3	3	4	3	4	3	3	2	3	5	2	4	4	4	3	2	3	3	4	55-64	Female	Engineer	6–11 mo	Day	3	1
2	3	3	3	3	2	2	2	3	3	5	4	3	3	3	3	3	4	4	4	5	3	4	3	4	2	3	3	4	35-44	Male	Engineer	6–11 mo	Night	0	1
3	2	2	3	3	4	2	3	4	3	5	3	4	5	5	2	4	6	5	4	4	3	3	3	3	4	4	5	3	45-54	Female	Technician	3–5 yr	Night	6	1
3	4	4	4	5	4	3	4	2	3	2	2	5	4	4	4	7	3	4	5	2	2	4	3	3	4	3	5	4	45-54	Male	Technician	6–11 mo	Day	1	1
2	2	3	4	2	4	2	4	3	3	5	4	2	1	4	3	5	4	5	6	2	5	5	4	5	4	4	5	1	25-34	Female	Engineer	6–11 mo	Day	4	1
5	3	3	1	4	4	3	4	4	3	3	2	4	3	3	4	5	3	6	4	4	3	4	4	3	3	5	4	4	25-34	Male	Engineer	3–5 yr	Day	3	1
3	5	2	4	4	2	2	3	5	3	4	3	3	2	4	4	5	4	3	4	4	4	4	3	3	4	3	3	4	45-54	Male	Technician	3–5 yr	Rotating	1	1
2	3	3	3	3	3	3	2	4	4	3	2	3	3	4	3	3	3	4	6	2	2	4	4	5	4	5	3	3	55-64	Male	Line Leader	1–3 yr	Day	3	1
4	4	2	3	5	2	4	4	2	3	3	2	3	1	3	5	3	5	7	1	4	3	4	5	3	2	5	4	4	35-44	Male	Operator	3–5 yr	Day	1	1
2	2	3	3	3	4	4	2	3	3	4	4	3	3	2	2	3	4	6	3	1	3	4	3	3	2	4	3	4	25-34	Female	Operator	<6 mo	Day	3	1
4	3	5	4	3	2	3	2	3	2	4	2	3	2	3	4	6	5	2	6	3	4	2	3	4	3	3	4	3	35-44	Female	Operator	>5 yr	Day	6	1
4	5	2	4	3	4	3	2	1	3	3	2	2	4	5	2	3	3	4	5	4	3	3	4	5	5	4	4	2	35-44	Male	Operator	1–3 yr	Night	0	1
2	2	1	2	4	4	3	4	3	4	2	3	4	2	5	3	2	4	4	5	3	4	5	3	5	5	2	4	5	45-54	Male	Line Leader	>5 yr	Rotating	2	1
4	5	4	3	4	5	3	4	4	3	3	3	2	4	2	2	3	4	5	3	2	2	3	4	3	4	3	4	5	25-34	Male	Technician	>5 yr	Day	6	1
3	4	3	2	2	3	3	3	2	4	2	5	4	3	2	4	4	5	3	3	3	3	4	3	4	3	3	3	2	45-54	Male	Operator	3–5 yr	Night	0	1
4	2	2	2	2	4	3	4	4	5	4	5	3	5	5	3	4	3	3	3	3	3	4	5	3	4	5	4	3	45-54	Female	Technician	<6 mo	Day	4	1
5	4	4	2	3	5	3	2	3	4	2	3	2	5	2	3	4	5	3	6	4	3	3	4	3	3	3	3	3	18-24	Female	Operator	1–3 yr	Rotating	3	1
3	4	2	4	2	2	2	3	2	3	3	4	4	4	4	3	3	5	3	3	2	3	4	3	5	3	3	3	4	45-54	Male	Engineer	<6 mo	Day	2	1
2	4	5	4	3	1	2	3	3	2	5	4	2	3	3	3	5	3	5	4	2	2	4	3	3	2	3	4	2	35-44	Female	Engineer	>5 yr	Day	6	1
2	1	4	4	4	1	2	4	5	1	5	3	4	5	5	3	3	3	3	3	1	2	5	3	4	4	4	5	3	25-34	Female	Operator	3–5 yr	Evening	2	1
2	2	3	4	3	4	1	3	4	3	3	2	2	2	3	4	4	3	3	5	3	1	3	5	4	3	4	4	2	25-34	Female	Engineer	>5 yr	Day	4	1
3	3	5	4	3	1	2	3	3	3	3	3	4	2	5	3	5	7	2	3	3	4	5	3	3	4	4	4	3	25-34	Female	Operator	3–5 yr	Day	4	1
3	3	2	2	3	3	3	4	3	3	5	3	3	3	4	5	3	3	5	4	2	4	4	3	5	1	4	4	3	55-64	Female	Line Leader	1–3 yr	Night	2	1
3	4	4	3	4	3	2	4	3	3	4	3	3	5	4	2	3	6	6	2	3	4	3	3	4	4	2	4	4	35-44	Other	Engineer	1–3 yr	Night	4	1
4	3	3	4	1	3	4	2	2	3	3	4	4	3	2	3	5	2	4	2	4	4	4	4	2	1	3	2	3	45-54	Male	Operator	1–3 yr	Day	4	1
3	2	4	4	2	3	3	3	1	1	2	3	3	3	2	5	3	3	4	4	3	1	4	4	4	4	5	2	3	45-54	Male	Line Leader	1–3 yr	Night	3	1
4	3	5	4	3	3	1	2	5	2	4	2	3	2	3	3	4	3	5	2	3	2	4	3	3	4	3	3	4	45-54	Female	Operator	3–5 yr	Evening	0	1
3	4	3	4	4	4	4	1	3	3	4	4	2	4	4	2	5	3	6	7	3	3	4	3	5	3	5	4	4	35-44	Female	Operator	>5 yr	Evening	5	1
5	4	2	3	3	2	4	3	3	5	3	4	4	4	2	4	6	4	4	2	2	3	3	4	3	4	3	4	4	35-44	Male	Technician	3–5 yr	Evening	1	1
4	4	3	4	1	2	2	4	3	3	4	2	5	4	3	3	5	3	3	3	5	3	3	3	4	3	3	4	3	45-54	Male	Engineer	>5 yr	Night	2	1
2	4	2	3	4	2	3	3	2	3	3	4	5	3	4	3	5	3	2	4	3	4	4	4	4	4	3	3	3	35-44	Female	Technician	>5 yr	Day	1	1
2	3	5	2	2	4	2	1	3	4	3	2	4	3	4	3	5	5	3	4	4	3	4	5	4	4	3	4	3	18-24	Male	Engineer	1–3 yr	Day	2	1
3	3	3	3	2	4	3	3	1	2	1	3	4	2	3	5	3	5	4	3	4	3	4	4	4	1	3	3	4	25-34	Male	Engineer	1–3 yr	Day	2	1
3	1	3	2	2	3	2	1	5	3	3	3	2	4	4	3	4	5	3	3	3	3	4	4	3	3	4	5	2	25-34	Male	Operator	3–5 yr	Day	0	1
4	3	3	2	3	4	1	4	2	2	4	3	5	3	2	2	4	5	4	3	4	4	4	2	5	3	4	4	4	55-64	Female	Technician	1–3 yr	Night	6	1
3	3	2	3	2	2	3	2	2	4	3	3	4	2	3	5	4	4	3	4	3	3	3	3	4	3	2	5	4	25-34	Male	Technician	<6 mo	Day	6	1
3	3	2	2	1	5	3	4	3	3	4	5	3	3	5	4	4	3	3	6	2	2	5	5	5	5	3	4	4	55-64	Male	Technician	1–3 yr	Day	2	1
2	2	4	3	4	5	3	4	4	3	3	3	5	3	4	3	4	3	3	4	3	2	4	3	4	2	3	3	3	25-34	Other	Operator	>5 yr	Day	2	1
1	2	2	1	4	4	2	2	3	2	4	5	3	3	4	3	4	4	6	5	3	3	4	3	4	3	3	3	1	35-44	Male	Engineer	<6 mo	Day	0	1
3	4	2	3	4	5	3	2	2	4	3	4	3	4	5	4	4	3	5	5	3	4	4	5	3	2	4	2	3	45-54	Female	Line Leader	3–5 yr	Night	4	1
4	3	4	3	2	1	3	3	4	5	3	4	4	4	2	3	3	3	6	5	2	3	4	5	3	5	3	3	5	35-44	Male	Technician	>5 yr	Day	6	1
3	4	4	2	3	2	3	2	4	2	5	4	3	3	4	2	4	5	5	1	4	3	4	4	5	3	5	3	4	25-34	Male	Technician	3–5 yr	Night	5	1
2	3	4	4	3	2	3	3	4	3	4	5	4	4	5	5	6	6	3	4	5	2	4	5	5	3	5	4	3	45-54	Male	Operator	3–5 yr	Day	1	1
3	3	4	4	4	4	2	3	4	3	3	3	3	3	3	3	4	4	6	6	4	4	4	2	3	3	5	3	4	55-64	Male	Technician	3–5 yr	Rotating	2	1
3	4	2	1	4	2	4	1	5	4	4	2	3	4	4	5	4	5	4	3	4	3	5	3	2	4	3	4	4	18-24	Male	Engineer	1–3 yr	Rotating	0	1
2	2	2	2	2	4	2	1	5	2	4	3	3	4	3	5	6	4	4	6	3	3	5	3	4	4	3	5	4	55-64	Female	Engineer	<6 mo	Night	2	1
3	3	5	2	3	4	3	3	2	1	4	4	4	2	3	3	2	2	4	6	3	5	4	4	4	5	4	3	3	35-44	Female	Operator	>5 yr	Rotating	6	1
3	3	3	2	3	4	4	2	5	4	2	2	3	4	4	4	3	5	1	3	2	4	3	3	4	4	3	5	4	35-44	Male	Technician	1–3 yr	Evening	0	1
2	3	3	4	4	3	3	2	3	4	4	4	2	3	4	3	6	5	6	3	4	2	5	2	4	3	3	2	5	25-34	Female	Line Leader	3–5 yr	Rotating	1	1
3	3	4	3	4	2	3	4	3	1	3	5	3	4	5	2	4	4	5	3	3	1	4	4	5	3	2	3	4	18-24	Female	Operator	1–3 yr	Rotating	3	1
4	3	4	3	4	2	2	4	1	2	3	4	3	5	5	3	4	4	4	3	3	3	3	4	5	3	3	3	5	45-54	Male	Operator	<6 mo	Rotating	6	1
4	3	3	1	3	4	4	3	3	5	5	3	2	4	3	4	3	5	4	3	4	2	2	5	4	2	3	4	3	25-34	Male	Technician	>5 yr	Evening	4	1
4	4	5	4	4	4	2	3	2	4	4	3	2	4	5	3	5	3	4	5	4	4	4	3	2	4	4	1	5	35-44	Female	Technician	3–5 yr	Night	3	1
2	2	2	2	3	3	2	4	4	4	3	4	5	3	3	3	5	3	3	2	2	3	4	3	4	4	4	2	3	35-44	Male	Operator	6–11 mo	Evening	0	1
2	3	4	3	2	3	3	2	4	3	2	3	3	4	4	5	3	3	5	5	3	3	3	2	5	3	4	3	4	45-54	Female	Operator	>5 yr	Day	2	1
4	3	3	3	4	1	4	3	1	3	5	5	3	4	4	4	4	4	2	5	4	2	4	4	4	3	2	5	4	35-44	Female	Operator	3–5 yr	Day	4	1
4	4	3	4	4	2	3	4	3	3	2	5	3	3	4	3	4	3	4	2	4	5	3	5	4	5	4	4	3	35-44	Male	Operator	1–3 yr	Rotating	6	1
4	3	5	2	3	5	2	4	4	4	3	4	3	3	4	4	4	3	5	6	4	5	5	3	4	2	3	2	4	18-24	Female	Technician	3–5 yr	Day	1	1
5	4	4	1	3	2	3	1	3	2	3	3	4	2	2	4	3	3	4	5	5	3	3	5	4	2	2	2	4	25-34	Male	Operator	6–11 mo	Evening	6	1
4	2	4	3	3	3	2	2	4	2	5	4	4	4	2	1	6	4	4	5	5	4	3	4	2	2	3	5	3	35-44	Male	Operator	3–5 yr	Day	5	1
4	3	4	5	3	4	2	2	3	4	4	4	3	3	4	4	5	2	3	3	4	3	3	4	4	2	4	3	5	18-24	Male	Engineer	<6 mo	Day	4	1
4	4	3	4	3	2	4	3	3	3	3	3	2	5	2	4	4	4	3	5	2	3	5	3	4	4	3	3	2	35-44	Female	Operator	1–3 yr	Rotating	2	1
4	3	2	3	3	3	2	3	3	4	4	3	5	4	4	4	4	5	4	5	2	2	4	4	5	3	5	5	5	45-54	Male	Technician	3–5 yr	Rotating	3	1
3	4	2	3	5	4	5	4	2	2	3	2	3	5	4	4	4	4	5	4	3	2	3	2	4	3	4	4	4	25-34	Female	Engineer	>5 yr	Evening	0	1
4	2	1	4	4	3	4	3	2	3	4	4	5	3	4	3	3	6	2	6	4	2	4	4	2	5	3	5	3	45-54	Female	Technician	3–5 yr	Day	3	1
2	4	5	2	3	5	4	3	4	2	4	4	1	5	2	4	3	6	5	4	5	4	3	4	4	3	5	3	3	55-64	Male	Line Leader	6–11 mo	Day	6	1
3	5	2	3	4	1	3	4	3	3	4	2	4	3	5	2	4	5	3	5	4	3	4	5	3	4	4	2	3	25-34	Male	Technician	>5 yr	Day	4	1
3	3	3	4	2	4	3	3	3	2	4	3	5	4	5	4	6	4	4	4	4	1	5	3	3	5	3	4	3	55-64	Female	Operator	3–5 yr	Day	5	1
3	3	3	4	3	3	2	4	3	3	4	2	3	2	4	5	5	4	2	5	3	4	4	4	3	3	5	4	3	35-44	Female	Technician	3–5 yr	Day	2	1
5	4	3	5	5	4	2	3	3	2	3	3	3	4	4	3	5	5	3	2	4	3	4	4	4	4	4	4	5	25-34	Male	Technician	6–11 mo	Evening	0	1
1	5	4	3	3	3	3	2	4	4	4	4	4	2	4	3	4	4	5	4	4	5	4	4	5	3	4	5	5	45-54	Male	Operator	>5 yr	Day	2	1
4	2	4	2	2	2	4	2	3	4	3	3	3	3	4	3	3	2	4	3	1	4	5	3	4	4	3	2	4	45-54	Male	Technician	>5 yr	Night	2	1
1	3	2	3	2	3	2	1	2	1	3	3	3	4	3	4	4	5	4	3	3	2	5	2	4	2	5	4	3	45-54	Other	Engineer	3–5 yr	Day	5	1
3	3	3	1	2	1	3	4	4	4	3	2	3	3	3	3	5	3	4	6	4	1	4	4	4	2	4	3	3	45-54	Male	Operator	>5 yr	Day	4	1
4	2	3	2	2	4	3	4	3	5	4	4	3	3	4	4	2	3	5	4	3	2	5	4	4	3	4	4	3	25-34	Female	Technician	1–3 yr	Day	3	1
3	2	3	3	3	3	2	5	3	3	4	3	5	4	5	4	5	4	5	3	2	3	3	3	4	3	3	3	3	18-24	Male	Technician	>5 yr	Rotating	2	1
2	2	5	2	2	4	4	4	5	2	3	3	4	3	2	4	7	4	4	4	1	4	4	4	2	3	4	3	2	35-44	Female	Line Leader	1–3 yr	Evening	6	1
2	2	3	3	3	4	2	4	3	5	2	3	4	3	3	2	5	2	5	2	3	3	3	4	4	3	4	3	5	55-64	Female	Line Leader	6–11 mo	Day	6	1
4	3	4	2	4	3	3	2	3	2	4	4	4	4	2	4	6	4	5	6	3	4	4	3	3	4	3	2	4	35-44	Male	Line Leader	3–5 yr	Evening	2	1
2	3	4	4	2	3	3	2	2	3	4	3	3	5	5	4	4	5	4	3	2	2	1	2	5	3	2	4	3	25-34	Male	Operator	3–5 yr	Rotating	2	1
3	5	4	3	5	2	2	4	3	3	4	2	3	5	3	4	5	3	4	5	3	4	4	3	4	3	4	3	4	45-54	Female	Operator	1–3 yr	Night	0	1
3	2	3	3	4	2	3	3	4	4	4	5	3	5	2	4	3	6	5	6	4	4	3	5	4	3	2	4	2	55-64	Male	Operator	<6 mo	Night	2	1
2	4	2	3	4	4	3	3	1	3	4	3	4	4	4	4	5	2	4	3	4	1	5	4	3	3	4	4	3	18-24	Male	Line Leader	6–11 mo	Day	6	1
5	3	3	3	2	4	3	3	3	3	3	3	3	4	5	4	5	7	5	5	1	5	4	4	5	3	3	5	3	45-54	Female	Line Leader	1–3 yr	Night	2	1
4	3	2	4	4	3	2	3	3	2	3	4	3	1	4	5	4	4	5	3	2	3	5	4	4	2	5	4	5	55-64	Female	Engineer	6–11 mo	Night	4	1
1	4	2	2	2	3	3	4	3	3	3	5	3	3	4	3	6	4	3	7	3	4	3	4	4	4	3	4	3	25-34	Female	Technician	6–11 mo	Evening	6	1
3	2	4	2	4	2	5	4	4	2	4	2	5	3	4	4	3	2	3	5	4	2	5	5	3	3	4	5	1	35-44	Male	Technician	1–3 yr	Rotating	2	1
2	3	4	3	3	4	3	4	3	3	5	4	1	2	5	3	4	4	3	4	4	4	5	3	3	4	3	3	5	25-34	Male	Technician	>5 yr	Day	5	1
4	3	3	2	4	4	4	4	4	2	3	3	3	2	3	3	4	4	5	3	4	2	4	4	4	2	4	2	3	35-44	Male	Operator	3–5 yr	Day	5	1
2	3	3	2	2	5	2	4	2	2	3	3	5	2	3	2	3	4	2	4	3	4	4	4	3	3	5	4	2	45-54	Male	Technician	1–3 yr	Rotating	6	1
3	3	5	3	2	2	3	3	3	4	5	3	4	3	3	3	4	3	4	4	3	4	4	5	4	5	3	2	3	35-44	Female	Technician	>5 yr	Evening	2	1
4	5	3	4	4	3	2	4	3	3	4	2	4	4	2	3	2	3	4	6	2	2	3	4	2	3	4	5	4	55-64	Female	Engineer	3–5 yr	Day	5	1
4	2	5	3	2	3	2	2	2	2	4	3	4	4	3	3	5	5	5	3	4	5	4	5	3	3	5	5	4	35-44	Female	Operator	1–3 yr	Day	4	1
2	2	4	3	3	4	2	4	4	3	2	2	3	4	4	3	4	4	4	4	2	3	3	3	5	2	4	5	5	25-34	Female	Engineer	1–3 yr	Rotating	0	1
3	2	1	4	2	3	4	2	5	3	4	4	1	3	4	3	3	6	2	4	4	4	3	5	4	2	4	4	3	45-54	Female	Technician	1–3 yr	Day	5	1
3	2	4	3	4	2	4	3	3	1	3	4	4	2	4	3	3	3	3	4	3	2	2	4	4	5	4	4	4	25-34	Male	Operator	6–11 mo	Day	6	1
2	2	3	3	2	4	3	2	4	3	2	4	3	2	4	4	4	3	3	4	3	5	3	4	5	4	4	3	3	25-34	Female	Operator	1–3 yr	Day	5	1
5	4	4	3	4	4	1	4	3	2	3	3	3	2	4	2	5	5	3	4	3	2	4	5	2	4	2	4	2	35-44	Male	Operator	1–3 yr	Rotating	3	1
3	4	4	3	4	2	3	3	2	5	3	3	3	3	3	2	5	2	4	5	2	4	4	3	3	2	5	2	4	45-54	Male	Technician	1–3 yr	Rotating	4	1
2	2	3	2	2	4	3	1	1	4	3	4	5	3	3	4	3	3	3	5	3	2	4	4	3	4	2	1	4	45-54	Male	Operator	3–5 yr	Evening	5	1
4	2	2	1	4	4	3	3	2	3	2	2	5	3	4	3	3	5	6	5	3	3	4	4	4	5	3	3	4	45-54	Female	Technician	1–3 yr	Evening	0	1
5	3	3	3	3	3	1	2	2	2	4	3	4	4	4	4	5	3	2	1	1	4	2	4	5	5	5	2	4	25-34	Male	Engineer	3–5 yr	Day	3	1
4	2	2	4	2	3	2	4	5	3	5	3	3	3	4	4	3	2	6	4	3	4	4	3	3	4	3	5	3	35-44	Other	Line Leader	3–5 yr	Day	6	1
1	4	2	4	2	4	3	3	3	4	2	3	2	4	3	4	4	6	5	2	4	2	3	5	5	2	3	5	3	45-54	Female	Line Leader	>5 yr	Rotating	6	1
3	3	4	4	1	2	4	3	3	3	4	2	4	5	3	5	4	2	5	5	4	4	3	3	3	4	4	2	4	35-44	Male	Operator	1–3 yr	Day	2	1
4	1	5	4	3	3	1	2	4	3	3	5	5	2	5	3	4	4	3	6	3	4	4	5	5	4	3	5	5	25-34	Male	Technician	>5 yr	Day	4	1
2	5	3	3	1	1	3	2	2	3	4	3	3	4	4	3	5	4	4	3	3	2	3	5	3	2	2	4	5	45-54	Male	Operator	>5 yr	Evening	5	1
3	5	2	3	3	4	3	3	2	2	3	5	1	3	4	4	2	1	2	4	3	5	3	5	4	2	4	2	4	45-54	Female	Engineer	3–5 yr	Day	2	1
4	2	3	2	3	1	4	4	3	3	4	4	4	3	3	4	2	4	5	3	3	2	2	3	3	4	3	3	4	35-44	Male	Operator	3–5 yr	Evening	4	1
2	3	4	3	4	5	4	5	4	1	3	2	4	4	3	3	3	5	4	5	5	3	4	3	5	4	2	3	4	45-54	Male	Technician	<6 mo	Evening	6	1
3	3	2	4	3	3	4	2	4	4	5	3	2	4	3	5	6	4	4	4	4	4	3	5	3	2	4	4	4	25-34	Male	Technician	>5 yr	Night	3	1
1	3	3	4	3	3	2	4	3	3	2	5	4	3	4	3	6	5	3	6	4	2	4	2	4	4	4	2	3	45-54	Male	Technician	6–11 mo	Day	5	1
2	4	3	3	4	2	1	1	3	2	4	5	4	3	2	4	6	4	1	4	3	3	3	3	4	4	3	3	4	25-34	Male	Line Leader	3–5 yr	Day	6	1
3	5	2	3	3	3	3	2	3	5	4	3	3	4	2	4	4	5	3	4	4	3	4	3	4	4	3	3	2	55-64	Female	Operator	1–3 yr	Evening	0	1
2	3	4	3	3	4	4	2	3	3	4	4	3	3	3	3	2	3	5	4	2	3	4	4	5	3	4	4	3	18-24	Male	Operator	1–3 yr	Rotating	4	1
5	2	3	4	3	1	4	2	2	2	5	3	4	4	4	4	1	2	4	5	3	4	5	5	4	4	5	3	5	25-34	Male	Line Leader	3–5 yr	Day	6	1
2	2	3	2	1	4	4	1	3	4	3	4	3	4	3	5	3	2	4	2	4	3	4	4	3	4	3	3	4	35-44	Female	Technician	>5 yr	Rotating	6	1
3	2	2	1	4	3	3	3	2	3	4	3	2	5	5	4	4	2	5	4	4	3	2	3	4	3	4	3	3	45-54	Male	Technician	1–3 yr	Night	0	1
3	3	3	2	4	2	3	3	3	3	3	2	2	2	2	4	6	5	6	4	4	4	3	4	4	4	4	5	3	35-44	Male	Operator	>5 yr	Rotating	2	1
4	5	4	2	2	2	2	3	3	3	5	2	5	3	3	3	5	2	6	5	3	4	4	4	4	3	4	3	3	25-34	Male	Line Leader	3–5 yr	Day	6	1
2	2	3	2	3	5	3	4	5	3	3	4	4	3	5	4	4	4	3	4	3	4	3	4	4	5	4	3	3	25-34	Female	Engineer	6–11 mo	Day	2	1
4	3	5	3	3	2	5	3	3	3	3	2	4	4	4	4	3	4	2	3	4	2	1	4	4	3	3	4	4	45-54	Female	Technician	6–11 mo	Day	3	1
3	3	3	3	3	2	2	4	2	4	5	3	3	2	4	4	3	4	7	4	2	4	5	2	3	3	3	3	4	35-44	Male	Engineer	3–5 yr	Day	3	1
2	4	3	4	3	4	5	3	3	1	3	3	3	4	5	3	4	6	7	3	2	2	4	3	4	3	4	2	5	35-44	Male	Technician	<6 mo	Rotating	1	1
3	5	4	3	4	3	3	2	4	3	2	3	3	3	3	4	5	3	4	2	3	2	4	5	4	4	5	5	5	45-54	Female	Operator	1–3 yr	Day	1	1
3	2	2	3	4	2	4	4	5	5	3	4	3	3	3	4	4	5	2	5	3	3	3	4	5	4	3	3	4	18-24	Male	Operator	6–11 mo	Evening	3	1
2	3	1	4	2	3	2	2	2	2	4	4	2	2	3	3	3	4	5	5	1	2	4	4	4	2	4	3	4	35-44	Female	Line Leader	1–3 yr	Day	5	1
3	4	1	2	4	2	4	2	1	2	5	3	3	3	2	4	5	4	4	5	4	4	3	5	2	5	3	4	3	25-34	Female	Technician	3–5 yr	Night	2	1
3	4	4	4	4	4	2	3	4	3	4	4	3	4	3	2	5	7	4	6	4	4	4	3	4	4	4	5	2	45-54	Male	Line Leader	1–3 yr	Day	0	1
3	5	2	3	3	4	2	2	2	2	5	4	4	3	4	4	3	2	5	3	3	1	3	4	4	4	5	2	5	45-54	Female	Line Leader	6–11 mo	Day	6	1
4	4	5	4	4	4	3	3	3	1	2	5	3	4	4	4	3	6	4	2	5	2	5	4	4	3	4	4	4	45-54	Male	Engineer	1–3 yr	Day	6	1
5	3	2	2	5	3	4	3	3	3	3	3	4	5	4	4	5	5	3	4	3	2	3	3	2	4	2	5	3	45-54	Female	Technician	1–3 yr	Night	3	1
2	4	3	1	4	5	2	3	3	3	3	3	5	4	3	3	4	3	4	4	3	3	5	4	4	3	3	4	4	45-54	Male	Technician	<6 mo	Day	5	1
5	4	5	4	3	3	2	2	4	3	3	2	4	3	3	4	6	6	5	3	3	4	4	4	4	4	5	2	5	45-54	Male	Operator	3–5 yr	Day	0	1
1	4	5	3	4	2	3	3	2	3	4	3	4	4	5	5	5	2	5	4	3	3	3	3	3	3	4	3	4	35-44	Male	Technician	3–5 yr	Day	1	1
3	4	5	2	3	3	3	4	3	3	4	4	4	3	3	5	3	3	4	3	3	3	4	4	4	4	2	4	2	35-44	Male	Engineer	<6 mo	Rotating	0	1
4	4	4	2	3	5	4	3	3	4	3	5	3	3	4	3	4	3	5	2	2	5	4	3	3	3	3	5	4	35-44	Male	Operator	1–3 yr	Evening	3	1
3	4	4	4	3	2	4	5	3	3	4	4	4	2	4	4	4	4	4	3	3	1	5	4	3	4	4	3	3	18-24	Male	Engineer	1–3 yr	Night	2	1
2	4	4	2	5	3	3	4	3	2	3	2	5	4	5	4	3	3	4	3	3	4	4	5	3	3	4	4	5	18-24	Male	Engineer	1–3 yr	Night	3	1
3	4	4	5	2	3	5	4	3	3	3	4	4	3	4	2	3	5	1	4	4	3	3	4	3	5	4	2	4	45-54	Male	Technician	3–5 yr	Day	6	1
3	3	2	2	5	3	3	2	4	4	3	2	5	4	2	3	5	4	3	3	5	3	4	3	4	3	5	2	5	35-44	Male	Operator	1–3 yr	Evening	6	1
2	3	2	4	3	2	3	4	3	4	3	4	2	3	2	5	5	3	5	5	5	3	5	4	3	3	4	3	2	25-34	Male	Operator	1–3 yr	Day	4	1
4	4	3	3	2	4	1	3	3	2	3	3	2	4	4	4	5	4	4	6	2	5	5	3	3	3	3	5	3	55-64	Male	Operator	3–5 yr	Day	5	1
3	2	3	4	3	5	3	2	1	3	4	4	4	3	3	4	6	4	3	5	3	2	5	4	5	3	3	4	5	35-44	Male	Operator	6–11 mo	Evening	5	1
2	3	3	2	1	3	3	3	3	3	4	2	4	3	3	2	3	3	3	2	3	3	4	4	5	4	3	4	3	45-54	Male	Technician	3–5 yr	Evening	5	1
4	3	4	3	4	2	4	4	3	2	3	5	5	4	4	3	6	7	5	6	5	4	4	5	2	3	4	4	2	25-34	Male	Operator	1–3 yr	Day	4	1
3	3	4	3	4	1	3	4	4	3	5	2	3	4	4	3	3	3	5	6	3	2	5	5	3	5	3	4	4	45-54	Male	Line Leader	1–3 yr	Day	4	1
4	4	3	2	2	3	2	2	2	2	2	3	3	3	4	4	3	1	5	4	2	2	3	4	4	3	5	3	3	45-54	Female	Operator	3–5 yr	Night	2	1
4	3	4	4	3	4	3	4	2	1	3	3	3	2	4	3	2	3	2	6	3	3	3	4	4	4	5	4	5	35-44	Male	Operator	3–5 yr	Night	5	1
2	3	2	2	5	3	4	2	2	3	5	2	2	5	3	3	3	2	4	3	4	2	4	3	3	3	4	3	4	35-44	Male	Technician	1–3 yr	Day	3	1
2	2	3	3	2	3	5	3	4	3	3	4	2	5	5	2	3	5	4	2	4	2	3	4	5	4	2	5	4	25-34	Male	Engineer	3–5 yr	Day	4	1
4	4	2	2	2	2	4	3	4	3	2	5	4	4	3	5	5	4	4	3	3	3	3	4	4	3	3	3	3	35-44	Male	Line Leader	>5 yr	Rotating	3	1
4	4	1	1	4	2	4	3	3	3	4	5	4	3	4	3	4	4	3	6	4	4	3	4	4	3	5	3	5	55-64	Male	Technician	>5 yr	Night	1	1
3	5	3	3	5	4	3	4	4	2	2	4	4	3	5	4	3	4	4	2	1	3	5	5	5	5	3	4	4	55-64	Female	Line Leader	3–5 yr	Rotating	5	1
3	3	3	5	3	4	3	2	3	3	3	5	2	3	2	3	4	4	5	4	3	4	4	4	4	3	5	4	3	45-54	Male	Line Leader	>5 yr	Day	4	1
4	3	5	4	4	1	4	5	3	2	5	4	3	5	3	3	4	4	2	4	4	2	4	5	4	4	4	4	3	45-54	Male	Engineer	<6 mo	Day	4	1
2	3	4	3	4	5	2	1	3	4	2	4	2	4	5	2	2	4	6	3	2	2	3	5	5	3	4	4	3	18-24	Female	Operator	1–3 yr	Day	2	1
4	5	2	3	2	4	3	2	4	2	2	3	5	3	5	3	3	5	5	3	2	5	2	4	5	4	3	3	3	18-24	Female	Engineer	6–11 mo	Evening	3	1
3	3	5	3	3	4	2	3	3	3	2	4	3	3	3	3	3	4	4	4	1	3	3	3	3	2	3	5	4	18-24	Male	Operator	<6 mo	Day	2	1
3	3	4	4	4	2	3	4	5	2	4	4	3	5	3	4	6	5	5	3	5	2	5	5	4	3	4	4	2	35-44	Male	Engineer	1–3 yr	Day	2	1
4	4	4	2	5	2	4	3	2	4	5	3	4	5	4	3	4	5	2	2	2	1	4	5	3	3	4	5	3	25-34	Male	Operator	3–5 yr	Day	3	1
4	3	3	4	4	3	2	3	4	3	3	3	3	5	5	5	5	5	3	4	3	4	4	4	4	5	3	3	4	55-64	Male	Engineer	1–3 yr	Night	1	1
4	3	2	4	2	4	1	3	2	2	4	3	5	4	2	4	2	4	4	5	4	3	4	4	4	4	3	4	4	35-44	Male	Engineer	3–5 yr	Day	3	1
4	3	3	4	5	5	3	3	2	4	5	4	3	3	2	4	5	4	6	5	5	3	3	4	3	5	4	4	3	55-64	Female	Operator	1–3 yr	Evening	1	1
3	4	4	3	2	4	4	4	3	3	5	3	2	1	4	3	6	5	4	3	3	3	5	4	4	4	4	5	4	55-64	Male	Engineer	1–3 yr	Rotating	2	1
4	2	5	3	3	3	4	4	3	4	3	3	2	4	4	5	2	3	5	2	3	4	3	4	4	3	3	5	3	55-64	Female	Operator	1–3 yr	Night	1	1
3	3	5	4	3	2	3	4	5	2	1	5	3	3	3	3	3	3	3	4	3	3	5	3	3	5	2	4	3	45-54	Male	Operator	1–3 yr	Day	5	1
3	2	3	4	5	4	3	2	3	2	3	5	3	4	4	3	5	3	5	6	4	5	4	4	4	4	4	2	4	45-54	Male	Technician	1–3 yr	Rotating	1	1
3	4	2	3	4	2	2	3	2	3	3	5	2	4	3	4	5	4	6	5	3	3	2	4	4	3	2	5	4	55-64	Male	Engineer	3–5 yr	Day	1	1
3	1	3	2	3	5	4	3	3	3	3	4	5	2	2	4	3	2	5	5	2	4	3	4	4	4	5	4	3	35-44	Male	Technician	6–11 mo	Day	4	1
4	2	1	3	3	3	2	2	1	4	3	4	4	4	3	4	4	5	4	5	2	4	2	4	4	3	3	3	5	35-44	Male	Technician	<6 mo	Rotating	4	1
2	3	3	5	3	5	5	3	3	3	5	4	3	4	4	3	3	4	5	5	2	3	5	4	5	2	2	4	4	45-54	Male	Line Leader	3–5 yr	Day	6	1
5	5	3	2	4	4	4	2	3	3	5	5	5	4	3	3	4	5	5	4	4	3	4	5	4	4	3	2	4	25-34	Female	Engineer	1–3 yr	Evening	2	1
2	3	3	2	1	3	2	4	4	1	3	2	4	4	2	4	5	3	5	5	3	4	2	4	4	4	4	4	5	35-44	Female	Line Leader	1–3 yr	Day	3	1
2	2	1	3	3	2	2	2	4	5	4	2	3	4	2	4	3	4	5	3	3	4	4	3	3	5	3	2	5	55-64	Male	Operator	6–11 mo	Evening	1	1
4	5	4	3	3	3	3	5	2	3	4	5	3	3	3	3	5	5	5	2	2	3	3	4	4	4	4	3	5	25-34	Male	Operator	1–3 yr	Evening	5	1
4	2	2	3	2	3	3	2	3	4	4	3	4	3	4	2	3	6	4	5	3	3	3	2	4	3	4	4	4	55-64	Other	Operator	3–5 yr	Day	4	1
4	1	2	3	3	3	4	3	2	2	4	3	4	4	5	3	3	3	5	5	3	4	5	4	5	4	3	4	4	25-34	Female	Technician	>5 yr	Evening	3	1
4	3	1	3	3	2	3	4	2	3	4	2	4	4	5	4	5	4	4	3	3	5	4	4	4	4	3	4	4	35-44	Male	Operator	3–5 yr	Night	5	1
3	2	3	4	5	3	2	2	3	2	5	3	3	4	3	5	5	4	3	5	5	4	4	4	2	5	3	4	2	35-44	Male	Operator	<6 mo	Day	1	1
2	2	5	1	5	3	5	4	2	3	2	2	4	4	2	2	5	4	4	6	5	5	3	5	2	3	5	3	4	35-44	Male	Engineer	3–5 yr	Day	3	1
3	4	5	2	3	1	3	2	3	3	3	5	3	5	4	3	2	4	4	4	2	3	3	4	4	3	5	3	4	45-54	Male	Operator	6–11 mo	Day	6	1
2	3	3	3	3	3	4	4	2	3	3	3	3	5	4	3	3	6	2	3	4	4	3	4	3	3	2	4	4	55-64	Male	Technician	1–3 yr	Rotating	5	1
4	2	2	1	3	2	2	3	4	4	4	3	5	4	4	5	5	2	5	4	2	5	5	4	4	4	4	3	3	55-64	Male	Operator	6–11 mo	Night	0	1
3	2	3	3	3	2	3	2	5	2	5	4	3	1	2	3	4	3	1	3	3	2	3	5	4	2	4	2	3	18-24	Female	Operator	3–5 yr	Rotating	5	1
2	4	2	5	3	1	3	3	2	2	3	4	2	5	3	3	3	5	7	3	4	3	4	4	4	4	4	3	4	45-54	Female	Operator	3–5 yr	Day	5	1
3	4	3	3	2	1	1	4	1	3	2	4	3	3	3	4	5	5	6	5	3	5	2	3	4	4	3	4	2	45-54	Female	Technician	3–5 yr	Day	1	1
3	3	4	3	2	2	5	2	3	5	4	4	4	3	4	3	3	6	4	2	3	2	3	4	3	4	2	3	5	18-24	Male	Engineer	3–5 yr	Day	3	1
2	5	4	2	4	2	4	2	3	3	4	3	4	3	4	2	6	5	4	2	4	2	4	5	4	4	4	3	3	25-34	Female	Operator	6–11 mo	Day	1	1
2	2	3	2	4	5	3	3	3	4	2	3	3	3	4	3	6	4	4	4	3	5	4	4	3	5	3	3	4	25-34	Female	Operator	1–3 yr	Evening	1	1
3	1	3	3	2	2	2	2	3	3	3	4	3	4	4	5	5	6	3	4	3	4	5	4	4	4	2	3	4	18-24	Male	Line Leader	3–5 yr	Rotating	0	1
3	2	2	3	4	3	3	5	3	5	2	3	4	2	4	4	6	3	4	4	3	4	5	5	4	3	2	3	4	35-44	Male	Line Leader	3–5 yr	Day	6	1
2	3	2	4	2	3	3	2	3	1	3	3	3	3	4	4	4	5	4	6	2	3	4	5	4	3	4	3	2	45-54	Male	Line Leader	3–5 yr	Rotating	5	1
3	3	3	4	3	3	3	4	4	3	3	4	4	4	4	3	5	6	4	4	2	3	4	4	5	3	4	4	4	35-44	Female	Engineer	1–3 yr	Day	3	1
3	3	3	2	4	3	3	3	1	1	4	4	3	4	4	4	6	5	4	5	5	3	4	3	4	4	4	4	4	55-64	Female	Line Leader	3–5 yr	Rotating	6	1
2	3	4	3	3	2	4	2	3	1	4	2	3	4	3	4	4	4	2	3	2	5	5	4	5	3	4	3	3	45-54	Female	Technician	1–3 yr	Day	2	1
2	2	2	3	3	4	4	3	3	3	2	4	3	3	4	4	4	4	4	5	2	3	5	4	5	4	3	3	3	25-34	Other	Line Leader	3–5 yr	Rotating	4	1
2	4	4	4	2	5	4	4	2	3	4	3	3	3	4	4	2	2	4	3	4	5	4	5	4	5	3	2	3	45-54	Male	Technician	1–3 yr	Day	6	1
3	3	3	5	3	1	2	3	5	3	2	4	3	3	4	4	4	4	4	4	3	2	4	4	4	3	3	5	2	25-34	Female	Operator	>5 yr	Rotating	1	1
3	4	3	2	3	2	4	4	2	3	4	4	4	4	4	4	5	3	4	4	3	3	5	3	4	3	3	2	5	35-44	Male	Operator	6–11 mo	Day	1	1
4	3	2	2	2	3	5	4	3	5	3	5	1	5	5	3	5	3	5	5	5	3	4	4	4	4	3	3	5	45-54	Male	Operator	3–5 yr	Day	1	1
4	3	1	2	3	2	5	4	4	3	3	5	3	2	4	3	5	3	4	2	4	2	5	4	4	4	4	4	4	45-54	Male	Operator	3–5 yr	Day	1	1
3	4	4	3	1	4	2	3	2	4	4	5	3	3	3	2	3	3	4	1	3	3	2	4	5	5	4	4	3	25-34	Female	Operator	6–11 mo	Day	4	1
3	3	4	3	3	2	3	2	1	2	4	5	5	2	4	5	2	4	6	4	3	4	4	3	4	2	3	4	3	55-64	Male	Operator	<6 mo	Night	2	1
2	4	3	4	3	5	1	2	3	3	5	4	3	2	2	4	3	4	4	5	3	4	3	4	4	3	5	3	4	25-34	Male	Engineer	3–5 yr	Rotating	0	1
3	4	3	3	3	4	4	3	4	3	3	4	4	4	3	3	4	3	4	4	4	5	5	5	5	3	4	4	5	45-54	Male	Engineer	6–11 mo	Evening	2	1
3	3	4	3	3	3	2	4	3	3	4	4	5	4	4	3	4	5	4	5	3	4	5	3	4	2	4	4	3	35-44	Male	Technician	6–11 mo	Night	4	1
3	4	1	3	3	4	5	1	2	5	3	4	2	4	4	3	5	4	5	5	1	4	4	2	4	3	2	3	2	18-24	Male	Line Leader	>5 yr	Day	3	1
2	3	2	2	3	4	2	3	4	4	4	3	4	4	2	5	6	3	4	3	3	3	5	5	3	4	2	4	5	35-44	Female	Operator	3–5 yr	Evening	0	1
4	4	4	5	4	2	1	3	3	3	4	4	3	3	3	2	4	4	6	1	2	5	5	4	4	3	4	4	2	45-54	Male	Engineer	1–3 yr	Day	0	1
5	2	2	1	2	2	3	3	2	1	3	3	3	3	3	4	4	6	4	4	5	5	4	4	5	2	4	3	3	35-44	Other	Technician	3–5 yr	Rotating	3	1
3	5	3	3	2	3	1	4	3	3	2	3	3	5	3	3	4	4	3	5	2	4	5	3	5	5	3	3	3	45-54	Male	Operator	1–3 yr	Day	5	1
3	3	2	5	2	4	4	3	4	5	4	5	3	3	4	4	4	4	5	4	3	2	4	4	4	4	5	4	2	45-54	Male	Operator	>5 yr	Night	1	1
4	2	3	3	3	3	1	4	5	3	4	4	5	4	4	3	3	2	4	4	3	3	4	4	4	4	4	4	5	25-34	Male	Operator	3–5 yr	Day	4	1
3	3	3	3	3	1	3	3	4	4	3	5	4	4	3	2	4	4	5	5	3	3	4	3	5	3	3	5	4	45-54	Male	Operator	>5 yr	Day	3	1
3	2	1	3	2	2	1	4	4	4	2	2	4	2	3	3	5	4	1	3	3	4	4	5	4	4	4	2	3	18-24	Male	Operator	6–11 mo	Day	2	1
3	4	4	3	2	3	3	5	2	3	5	3	4	2	2	3	4	4	4	5	4	4	4	4	3	3	5	4	5	45-54	Male	Operator	3–5 yr	Day	2	1
3	2	2	4	3	3	5	4	2	2	4	4	2	3	5	4	5	2	3	6	5	4	5	3	5	2	2	4	5	55-64	Male	Operator	<6 mo	Day	5	1
2	3	2	1	3	5	3	2	3	1	3	5	4	4	4	5	5	3	3	4	4	3	4	3	3	3	4	3	3	18-24	Male	Operator	<6 mo	Day	3	1
3	1	3	5	4	2	2	3	3	4	2	4	4	4	3	2	2	6	3	3	5	3	2	2	3	4	3	4	3	55-64	Male	Engineer	3–5 yr	Rotating	4	1
3	3	4	2	2	4	3	3	2	2	3	4	3	4	4	3	5	6	3	4	2	4	4	4	2	5	4	4	5	25-34	Female	Operator	<6 mo	Day	5	1
4	1	2	3	3	4	3	3	3	3	5	2	4	3	3	3	3	3	4	1	4	5	3	4	4	4	5	3	4	35-44	Female	Operator	3–5 yr	Rotating	5	1
4	1	3	3	2	5	3	4	3	2	4	2	4	5	3	3	3	5	2	4	3	4	4	4	3	4	3	4	4	25-34	Male	Line Leader	>5 yr	Day	5	1
5	4	3	4	3	3	2	2	3	3	3	4	5	3	4	4	3	3	4	5	4	4	4	5	3	3	5	4	5	35-44	Female	Engineer	1–3 yr	Day	0	1
2	4	4	1	2	3	4	3	4	3	4	2	3	4	3	3	5	6	6	6	5	4	5	3	4	3	5	3	4	18-24	Male	Operator	<6 mo	Evening	0	1
4	3	3	3	4	4	1	1	3	3	3	3	3	3	3	4	4	4	4	4	3	3	5	3	4	4	4	3	3	35-44	Male	Engineer	3–5 yr	Evening	1	1
3	2	3	5	1	3	2	4	2	2	5	4	3	3	4	3	2	5	5	4	3	3	5	3	3	5	4	4	4	55-64	Male	Operator	>5 yr	Day	4	1
5	3	2	2	3	3	3	2	2	4	5	3	5	5	3	4	5	2	5	3	4	2	3	4	4	5	3	3	4	35-44	Male	Operator	3–5 yr	Evening	2	1
2	3	3	3	3	3	4	3	2	2	3	5	2	3	4	4	2	5	5	4	1	3	4	4	3	3	4	3	2	45-54	Male	Operator	3–5 yr	Day	2	1
2	2	2	2	3	1	3	3	5	1	3	5	2	2	5	3	4	4	6	2	3	3	5	4	3	3	3	3	3	25-34	Male	Technician	6–11 mo	Night	1	1
2	5	1	3	5	4	2	4	3	3	1	2	4	4	3	4	4	5	3	4	3	4	3	4	4	4	4	4	5	35-44	Female	Operator	<6 mo	Evening	2	1
1	4	3	3	3	3	2	1	3	3	2	3	3	3	2	4	5	5	3	4	2	3	5	3	3	3	5	4	3	45-54	Male	Line Leader	3–5 yr	Day	5	1
2	3	4	2	2	3	3	3	2	3	2	1	4	5	2	4	6	4	5	4	4	2	3	5	4	4	3	3	5	55-64	Male	Operator	6–11 mo	Rotating	1	1
2	3	1	3	3	5	3	3	5	4	4	3	4	4	3	3	2	3	5	3	2	5	3	5	3	4	5	4	5	18-24	Female	Line Leader	>5 yr	Night	1	1
3	3	2	5	1	2	2	3	2	3	3	4	3	3	3	4	4	5	5	4	3	3	4	4	5	4	5	3	3	18-24	Male	Operator	1–3 yr	Day	3	1
3	1	4	3	3	3	3	5	3	3	2	3	2	3	4	3	4	4	6	4	3	3	4	3	4	5	4	2	3	45-54	Male	Technician	1–3 yr	Rotating	0	1
5	3	5	4	2	5	4	2	3	2	3	4	5	2	4	3	5	3	4	4	5	4	5	5	4	3	3	3	3	25-34	Male	Technician	3–5 yr	Rotating	4	1
4	2	3	2	4	2	2	4	4	4	4	2	3	3	2	4	4	3	5	4	3	2	3	3	5	2	3	5	5	45-54	Female	Line Leader	3–5 yr	Evening	4	1
2	2	2	2	2	2	3	3	4	3	4	4	3	4	2	4	4	2	3	4	4	4	4	4	3	4	3	4	5	18-24	Male	Operator	3–5 yr	Day	0	1
2	3	3	3	3	3	5	4	5	3	2	3	4	5	4	2	3	3	7	5	4	4	3	3	4	5	4	3	4	35-44	Female	Line Leader	>5 yr	Rotating	5	1
3	5	4	4	2	4	2	2	4	1	3	4	3	5	4	5	3	5	4	4	3	5	3	3	2	3	2	3	3	35-44	Male	Line Leader	>5 yr	Day	4	1
2	4	2	3	5	3	1	2	2	4	2	3	3	4	3	2	5	4	4	4	2	3	3	4	5	4	4	3	4	55-64	Male	Operator	>5 yr	Day	2	1
5	2	2	3	3	2	4	4	3	2	4	2	4	3	2	3	5	3	4	4	2	3	3	3	4	4	3	4	4	25-34	Male	Engineer	>5 yr	Day	2	1
4	4	3	3	5	2	2	3	3	2	4	2	4	4	4	3	5	5	3	3	3	3	4	4	5	4	4	3	2	35-44	Male	Line Leader	3–5 yr	Night	4	1
3	4	2	2	4	2	3	1	5	3	3	4	3	3	5	4	4	3	3	4	3	3	5	4	3	4	4	3	4	45-54	Female	Technician	3–5 yr	Rotating	6	1
1	4	3	4	3	3	2	2	2	2	3	4	5	5	4	5	3	4	3	6	4	2	3	3	5	3	5	3	5	45-54	Female	Operator	6–11 mo	Evening	6	1
4	3	5	4	3	3	3	3	4	2	3	4	2	3	3	2	3	4	2	3	4	3	4	4	5	1	5	2	2	45-54	Female	Technician	1–3 yr	Rotating	3	1
3	2	3	3	3	3	5	4	3	1	1	4	4	3	4	3	4	5	3	4	3	2	3	4	4	2	5	3	4	25-34	Male	Operator	<6 mo	Day	4	1
4	4	3	3	1	1	4	2	4	4	4	4	3	2	2	2	3	2	6	4	2	4	4	4	3	3	5	4	5	18-24	Male	Technician	6–11 mo	Day	1	1
1	3	3	3	3	4	4	1	3	2	3	2	5	3	4	4	6	3	5	4	4	1	3	4	4	4	4	4	3	55-64	Female	Technician	1–3 yr	Evening	5	1
2	4	1	3	4	3	2	4	2	5	4	3	4	4	4	4	2	2	5	4	2	1	3	4	2	3	2	3	5	25-34	Female	Line Leader	6–11 mo	Rotating	1	1
3	4	4	3	3	4	2	2	4	2	3	3	3	3	2	5	4	4	5	4	2	4	4	4	4	3	3	3	3	35-44	Male	Operator	>5 yr	Evening	0	1
3	4	3	5	2	3	1	1	4	2	3	5	4	3	3	4	6	5	6	2	2	3	3	4	4	3	2	5	4	45-54	Male	Line Leader	>5 yr	Day	5	1
3	2	3	3	3	4	2	1	4	2	2	4	4	4	4	4	5	3	2	5	3	2	4	5	4	4	3	3	3	55-64	Female	Operator	<6 mo	Day	5	1
4	4	5	3	5	3	4	4	3	3	3	5	4	2	3	4	4	3	3	5	4	4	2	3	4	5	4	4	3	35-44	Female	Technician	6–11 mo	Day	2	1
2	3	3	2	4	4	4	3	2	3	2	4	3	4	3	3	3	5	3	3	3	4	5	3	4	4	3	3	3	25-34	Female	Line Leader	>5 yr	Day	5	1
3	5	2	4	3	4	3	3	1	4	4	3	3	3	2	2	2	5	3	1	3	4	4	5	4	4	3	4	4	45-54	Male	Technician	>5 yr	Day	3	1
3	2	3	3	4	3	3	4	4	2	3	4	3	3	4	4	5	4	4	3	2	3	4	4	2	2	4	4	4	55-64	Female	Operator	>5 yr	Rotating	4	1
4	5	4	2	3	5	2	4	3	2	4	4	3	2	3	2	6	5	3	4	4	5	3	2	4	3	3	2	3	18-24	Male	Operator	>5 yr	Evening	1	1
4	3	3	4	1	4	3	5	2	1	3	3	4	4	2	5	3	3	4	7	2	3	5	4	5	5	2	3	2	25-34	Male	Operator	>5 yr	Night	2	1
2	2	2	4	2	4	4	2	2	1	2	3	2	5	3	3	3	6	4	5	3	5	3	4	3	5	3	5	4	35-44	Male	Technician	1–3 yr	Day	6	1
1	3	4	2	5	2	1	3	3	2	3	3	4	4	4	5	1	7	3	2	3	3	3	2	4	2	3	5	4	35-44	Female	Operator	1–3 yr	Day	2	1
4	3	2	1	3	2	3	1	2	3	4	5	3	3	3	3	3	5	1	3	4	2	5	5	5	3	3	3	3	45-54	Male	Line Leader	3–5 yr	Evening	3	1
3	3	5	4	3	3	4	3	2	2	2	2	3	5	5	4	4	1	3	4	3	4	3	3	5	4	5	4	5	25-34	Male	Technician	1–3 yr	Rotating	3	1
2	4	4	2	3	3	3	3	2	4	4	5	3	3	4	4	6	3	3	4	3	4	4	4	3	3	3	5	2	25-34	Male	Operator	>5 yr	Evening	3	1
5	2	3	4	5	2	4	4	3	4	3	3	3	5	4	3	5	5	4	2	4	2	4	4	4	1	5	5	2	45-54	Female	Operator	1–3 yr	Rotating	3	1
3	3	4	1	5	3	5	3	2	3	3	2	1	4	3	3	4	3	3	4	5	2	4	3	4	4	5	3	3	55-64	Male	Operator	3–5 yr	Rotating	6	1
4	5	3	4	5	5	3	4	1	1	4	5	3	1	3	4	4	6	3	3	4	3	4	3	3	3	3	3	4	25-34	Male	Operator	1–3 yr	Day	1	1
3	5	4	2	3	4	3	4	5	2	3	4	3	3	3	3	3	5	3	3	3	4	4	3	4	3	2	4	3	18-24	Female	Technician	1–3 yr	Day	3	1
5	3	3	4	3	2	2	5	4	2	4	5	4	4	3	2	6	3	4	4	3	1	4	5	4	3	3	3	3	25-34	Male	Technician	3–5 yr	Night	2	1
5	3	2	3	1	3	3	3	2	2	3	4	3	4	4	5	4	4	3	5	3	4	4	4	4	3	5	4	4	25-34	Male	Line Leader	>5 yr	Day	2	1
3	3	2	2	4	2	3	2	3	2	4	5	3	3	3	4	1	3	3	5	2	3	5	3	3	3	3	4	4	55-64	Male	Operator	1–3 yr	Day	6	1
4	4	4	3	2	3	3	3	3	2	1	4	5	3	3	4	3	4	2	5	3	2	3	3	3	3	4	4	4	35-44	Female	Engineer	>5 yr	Day	5	1
4	2	3	4	3	3	2	2	4	3	2	3	4	2	2	5	3	3	4	3	2	4	5	5	4	3	5	3	4	35-44	Female	Operator	>5 yr	Day	4	1
4	3	3	3	2	3	3	4	2	2	4	4	4	3	5	3	3	5	3	5	4	3	4	5	5	2	3	3	3	45-54	Male	Operator	3–5 yr	Rotating	2	1
2	1	2	4	2	2	4	3	4	3	4	5	3	5	4	5	5	7	5	4	2	4	4	5	4	4	3	5	3	18-24	Female	Line Leader	3–5 yr	Day	2	1
4	3	3	5	2	3	3	2	2	3	3	3	4	4	4	4	4	2	4	4	5	4	5	4	4	1	4	3	4	45-54	Male	Line Leader	3–5 yr	Day	6	1
4	4	5	1	2	2	4	3	2	2	3	3	3	5	3	3	4	2	4	3	4	3	4	4	4	3	4	3	2	45-54	Male	Operator	6–11 mo	Evening	1	1
1	3	2	5	2	1	3	4	4	4	4	3	3	4	4	5	6	4	3	3	3	3	2	3	4	4	3	3	2	45-54	Male	Line Leader	6–11 mo	Night	5	1
2	5	3	3	2	5	4	3	4	2	4	2	4	4	3	4	3	2	4	4	3	4	4	4	5	3	3	4	3	25-34	Male	Engineer	>5 yr	Evening	2	1
1	2	4	2	4	4	3	2	5	1	2	4	3	5	4	3	6	4	5	7	3	3	3	3	4	4	3	3	4	18-24	Female	Line Leader	3–5 yr	Rotating	0	1
3	2	3	2	2	3	2	5	2	3	3	2	5	4	3	4	3	5	4	4	3	2	3	2	4	5	2	3	4	35-44	Male	Operator	6–11 mo	Night	2	1
4	3	3	3	3	3	3	2	4	2	3	4	3	3	4	3	4	6	6	3	4	4	3	5	3	1	4	3	4	18-24	Male	Line Leader	3–5 yr	Evening	4	1
5	4	2	4	4	2	2	3	3	3	4	4	4	4	3	4	4	4	5	3	2	3	3	3	4	3	3	4	2	25-34	Female	Line Leader	1–3 yr	Day	4	1
3	5	3	3	2	5	2	4	4	1	5	3	5	5	3	1	4	4	5	3	2	3	3	5	4	1	1	3	4	45-54	Female	Line Leader	6–11 mo	Day	5	1
5	3	3	5	2	5	3	1	2	4	3	5	4	3	4	3	5	2	4	7	4	4	2	5	4	3	3	2	4	25-34	Female	Line Leader	1–3 yr	Night	5	1
2	4	4	2	3	3	3	3	2	4	2	2	2	3	2	4	5	4	5	4	4	3	4	4	3	3	3	2	2	18-24	Female	Engineer	1–3 yr	Rotating	3	1
1	3	4	3	4	4	2	2	2	1	4	5	4	4	4	3	3	4	3	5	2	3	5	4	3	1	5	2	4	35-44	Male	Technician	<6 mo	Rotating	1	1
3	3	5	2	3	3	4	4	3	2	5	4	4	4	4	4	3	5	3	4	2	3	4	3	4	5	3	5	3	18-24	Male	Operator	1–3 yr	Evening	4	1
3	4	4	3	2	2	4	2	2	5	4	2	4	4	3	2	7	3	4	4	2	4	4	5	4	4	3	4	5	45-54	Female	Technician	3–5 yr	Evening	0	1
3	4	3	4	3	3	2	4	4	2	3	5	2	2	3	5	3	3	4	5	2	4	4	4	4	3	4	4	2	25-34	Female	Operator	<6 mo	Day	0	1
1	1	3	3	2	3	1	4	4	2	4	3	3	5	3	5	5	2	5	3	3	4	3	4	4	5	3	4	5	35-44	Female	Operator	1–3 yr	Day	3	1
3	4	3	1	4	3	3	4	4	1	4	3	4	3	4	3	2	1	5	3	3	3	4	3	4	2	3	4	3	55-64	Male	Technician	1–3 yr	Day	1	1
2	4	3	3	3	3	3	3	5	3	3	2	3	3	3	3	4	3	2	6	3	3	4	3	4	2	4	3	2	35-44	Female	Operator	<6 mo	Day	1	1
4	2	3	3	3	3	3	3	3	3	4	3	3	3	4	4	4	2	3	5	2	4	3	4	4	1	3	4	3	18-24	Male	Line Leader	6–11 mo	Day	5	1
3	3	3	3	2	3	3	2	2	4	4	3	5	5	5	5	5	4	4	5	3	3	5	4	4	5	2	4	4	45-54	Male	Line Leader	6–11 mo	Day	2	1
2	3	4	4	2	3	1	4	4	2	5	4	3	4	3	4	1	3	3	5	3	2	3	3	5	4	5	5	4	45-54	Male	Technician	6–11 mo	Evening	0	1
2	3	2	2	4	2	3	2	2	1	3	3	3	3	2	5	4	3	7	5	3	5	4	3	4	4	4	4	5	35-44	Female	Engineer	>5 yr	Evening	0	1
2	2	4	4	4	2	3	2	4	3	3	4	3	4	4	3	3	3	5	6	4	2	4	3	4	4	3	3	5	55-64	Male	Operator	1–3 yr	Evening	6	1
3	2	4	4	2	2	4	4	5	4	5	3	4	4	5	3	4	1	4	4	4	4	5	5	4	4	3	3	3	45-54	Male	Line Leader	6–11 mo	Day	0	1
4	3	3	1	3	4	2	2	3	1	2	2	2	3	4	2	3	6	3	5	2	2	4	3	4	4	4	3	5	35-44	Male	Line Leader	6–11 mo	Day	0	1
2	4	1	3	1	1	5	2	2	4	4	3	3	4	3	4	3	3	3	2	4	5	4	4	5	4	4	5	4	45-54	Male	Operator	1–3 yr	Rotating	6	1
4	4	2	2	2	4	1	2	2	3	2	1	4	3	3	4	4	4	4	3	4	2	4	5	4	4	3	3	3	55-64	Male	Operator	3–5 yr	Day	4	1
2	3	4	3	3	4	4	3	4	4	4	4	5	3	2	3	3	2	4	3	3	4	4	3	5	3	4	3	3	18-24	Male	Operator	1–3 yr	Rotating	1	1
2	4	3	3	2	3	3	3	3	3	3	3	4	2	4	4	3	5	3	6	2	3	3	3	4	3	3	4	3	18-24	Male	Line Leader	6–11 mo	Day	2	1
3	1	2	3	2	1	4	3	3	1	5	4	3	2	2	5	3	4	4	1	3	3	3	3	3	4	3	3	4	45-54	Other	Line Leader	1–3 yr	Evening	4	1
2	4	2	2	2	3	3	4	4	3	4	5	5	5	3	2	2	3	6	4	3	3	2	5	4	4	4	4	3	18-24	Male	Operator	3–5 yr	Day	1	1
2	1	4	3	3	3	4	4	4	4	2	3	3	5	3	3	5	4	6	1	2	4	3	5	3	2	3	5	3	18-24	Male	Technician	<6 mo	Day	3	1
2	3	4	2	3	2	3	3	3	2	5	4	2	4	4	4	2	6	4	3	2	2	4	4	4	2	4	4	4	35-44	Female	Operator	3–5 yr	Day	0	1
5	2	3	2	1	2	2	3	3	3	5	3	3	5	3	3	4	4	2	3	3	2	4	4	3	4	4	4	4	55-64	Male	Technician	1–3 yr	Night	2	1
3	2	3	4	1	5	4	4	3	3	4	5	5	3	4	3	5	4	5	6	3	4	2	3	4	3	2	2	3	55-64	Male	Engineer	<6 mo	Day	1	1
2	4	3	2	2	4	3	4	4	1	3	3	4	3	4	4	3	3	6	4	3	1	4	5	3	4	2	3	5	55-64	Female	Operator	3–5 yr	Evening	3	1
3	3	2	4	3	2	3	3	4	5	3	3	4	4	3	2	3	2	6	3	3	3	4	4	5	3	3	4	3	35-44	Other	Engineer	3–5 yr	Day	0	1
3	3	5	3	1	1	4	3	3	2	4	4	5	3	4	3	4	4	5	5	2	5	4	4	2	2	5	2	3	35-44	Female	Line Leader	3–5 yr	Day	3	1
3	3	3	1	3	3	2	2	4	4	3	3	2	3	3	4	5	4	6	4	3	2	3	4	4	3	3	5	4	18-24	Male	Engineer	1–3 yr	Rotating	6	1
4	3	4	2	2	3	4	2	3	3	5	3	2	5	3	3	3	5	4	4	4	4	3	4	5	3	3	4	3	18-24	Male	Operator	1–3 yr	Rotating	3	1
4	3	5	4	4	3	2	4	2	4	4	3	2	4	5	4	4	1	5	3	3	3	3	5	5	3	3	4	4	25-34	Female	Operator	1–3 yr	Evening	4	1
2	2	4	2	3	2	3	4	2	3	1	3	4	4	4	3	2	3	3	3	2	4	3	4	4	5	3	3	1	45-54	Male	Operator	3–5 yr	Day	3	1
2	4	3	3	3	4	3	4	2	3	4	5	4	4	3	5	4	3	4	3	3	4	4	5	4	4	4	4	4	55-64	Female	Line Leader	3–5 yr	Day	4	1
3	3	3	3	3	5	1	3	3	2	3	2	5	4	5	3	4	4	6	4	2	4	5	4	5	5	5	2	2	55-64	Female	Technician	<6 mo	Rotating	5	1
1	1	3	4	1	4	2	4	4	4	3	4	4	3	5	4	3	4	3	4	3	3	3	3	5	4	4	5	2	45-54	Female	Operator	3–5 yr	Day	4	1
1	3	2	3	4	3	4	3	2	1	3	4	3	2	3	4	3	4	3	6	4	5	4	3	4	1	3	5	2	35-44	Male	Line Leader	3–5 yr	Rotating	6	1
4	5	3	2	3	3	4	4	3	4	4	4	4	4	4	3	2	4	4	4	2	3	4	4	4	4	5	4	3	18-24	Other	Operator	1–3 yr	Day	6	1
5	4	2	4	4	3	3	3	2	2	5	5	4	3	3	2	4	3	4	1	4	3	3	3	4	2	4	2	3	35-44	Female	Operator	>5 yr	Rotating	3	1
3	3	4	5	5	4	3	2	3	4	4	3	2	4	3	4	5	5	5	4	2	3	5	3	3	4	3	4	3	55-64	Male	Technician	>5 yr	Day	1	1
4	3	3	4	1	2	3	4	1	3	3	3	5	3	3	4	3	5	3	2	5	2	2	5	5	3	5	5	4	35-44	Female	Operator	6–11 mo	Day	3	1
3	3	3	3	5	3	4	3	3	4	3	4	4	5	4	4	3	4	6	3	3	3	3	3	5	5	3	4	4	55-64	Male	Operator	>5 yr	Evening	3	1
5	5	3	2	3	3	3	3	3	3	4	4	4	2	4	3	5	6	2	3	2	3	4	4	3	5	5	3	2	25-34	Female	Operator	1–3 yr	Rotating	1	1
4	3	3	2	3	2	3	3	4	1	3	3	4	2	4	3	5	6	6	3	2	3	4	4	4	3	3	3	4	55-64	Female	Engineer	3–5 yr	Rotating	0	1
3	3	4	4	3	2	4	3	3	2	4	4	4	4	4	5	2	5	3	2	4	5	3	3	4	3	5	3	4	18-24	Female	Line Leader	>5 yr	Night	2	1
2	4	3	3	3	3	2	5	2	4	4	3	3	3	2	2	4	1	2	4	3	2	4	5	4	4	4	3	3	55-64	Male	Technician	1–3 yr	Night	5	1
1	3	4	4	2	3	5	4	4	3	5	3	3	4	3	4	4	6	4	2	3	4	5	3	4	4	5	5	3	25-34	Male	Line Leader	1–3 yr	Evening	0	1
3	3	2	4	3	4	1	4	3	4	5	3	4	4	3	3	4	5	4	4	5	4	4	4	5	4	5	2	4	18-24	Male	Technician	>5 yr	Night	3	1
2	3	3	1	1	2	5	3	3	3	3	5	4	5	3	3	1	6	3	7	3	3	3	4	3	3	2	4	4	35-44	Female	Operator	6–11 mo	Rotating	0	1
2	3	5	4	4	4	3	4	3	2	4	1	3	2	4	3	5	5	2	2	3	2	4	4	3	3	5	2	2	55-64	Male	Line Leader	1–3 yr	Day	2	1
2	3	2	2	3	2	3	4	2	2	3	4	5	3	2	3	6	6	4	4	5	2	3	3	5	3	2	3	3	35-44	Male	Line Leader	1–3 yr	Evening	6	1
2	4	2	3	2	5	1	3	3	3	4	4	4	4	3	4	4	5	5	1	3	3	4	4	3	5	3	2	5	35-44	Female	Technician	>5 yr	Evening	0	1
5	3	4	3	3	1	3	3	3	1	3	2	4	4	4	5	3	6	5	4	2	1	5	4	3	4	3	3	5	45-54	Female	Technician	>5 yr	Evening	2	1
4	4	3	5	4	3	2	3	1	5	3	4	5	5	3	4	3	6	4	5	4	2	2	3	3	3	4	5	4	35-44	Female	Line Leader	6–11 mo	Rotating	0	1
3	3	3	5	2	3	2	1	2	3	4	4	4	4	4	4	6	4	5	5	2	2	4	4	4	4	4	4	4	45-54	Male	Operator	>5 yr	Day	4	1
4	3	3	4	3	2	3	3	3	4	1	4	4	3	3	3	5	2	4	4	5	5	2	4	5	3	3	2	5	45-54	Male	Engineer	1–3 yr	Day	3	1
3	1	4	3	2	3	4	3	3	1	2	1	4	3	4	4	5	4	2	5	2	4	5	3	5	4	4	4	5	45-54	Male	Operator	>5 yr	Day	2	1
2	4	4	4	4	4	3	5	4	4	3	5	3	3	3	5	4	4	2	7	5	4	3	3	5	5	4	5	3	45-54	Female	Engineer	3–5 yr	Day	5	1
5	3	3	4	4	1	3	3	2	5	4	3	4	3	4	3	3	4	4	6	5	4	4	5	4	3	4	4	3	25-34	Female	Operator	<6 mo	Day	3	1
4	4	3	3	5	4	2	2	3	2	3	4	4	4	2	3	4	3	4	3	2	3	4	4	5	4	4	5	3	25-34	Other	Operator	<6 mo	Rotating	4	1
2	1	4	5	3	1	2	3	2	4	2	4	3	4	3	3	4	2	5	2	3	5	3	3	3	3	5	4	5	55-64	Female	Technician	6–11 mo	Evening	6	1
3	5	5	3	4	2	5	2	2	3	3	3	5	2	4	3	5	3	5	4	4	3	3	3	4	3	3	4	2	25-34	Male	Operator	6–11 mo	Rotating	0	1
2	3	3	3	3	5	2	3	3	1	4	4	2	3	4	1	6	5	5	3	4	3	5	3	3	4	3	3	3	45-54	Male	Line Leader	3–5 yr	Day	3	1
2	4	2	4	4	2	5	3	4	3	4	3	2	4	5	4	5	6	4	5	4	4	5	3	4	3	4	4	2	55-64	Female	Technician	6–11 mo	Rotating	0	1
4	2	4	3	2	2	3	4	2	4	3	2	5	4	3	3	2	5	2	3	4	2	5	3	4	5	2	4	4	25-34	Male	Line Leader	>5 yr	Evening	0	1
5	4	3	4	4	3	3	2	3	2	5	5	4	4	5	2	4	5	4	4	3	5	4	2	4	3	3	4	2	45-54	Male	Operator	3–5 yr	Day	3	1
2	2	1	2	3	5	4	3	1	4	4	3	3	4	3	4	5	4	5	5	3	3	4	5	5	4	4	3	3	35-44	Male	Operator	3–5 yr	Evening	2	1
4	2	4	2	3	1	4	2	2	1	3	3	4	5	5	3	5	2	1	4	3	3	4	5	3	2	3	4	2	25-34	Male	Operator	6–11 mo	Rotating	2	1
2	5	2	2	3	2	3	4	3	2	3	3	5	4	4	3	3	3	3	3	4	4	4	3	4	4	2	3	4	18-24	Female	Technician	>5 yr	Day	3	1
3	3	3	3	3	4	3	4	5	3	2	4	3	3	3	5	7	4	3	5	4	4	3	4	3	5	2	2	5	35-44	Male	Line Leader	3–5 yr	Evening	2	1
2	3	3	4	3	5	3	3	3	3	3	3	5	3	4	2	2	3	4	2	3	3	4	3	4	3	4	4	3	35-44	Male	Technician	>5 yr	Rotating	1	1
2	4	3	3	3	3	3	3	1	2	5	4	2	4	3	2	3	4	3	4	4	3	3	4	4	1	5	2	3	25-34	Male	Engineer	>5 yr	Day	0	1
3	3	4	5	5	2	4	3	1	4	4	2	4	1	4	4	4	5	4	4	1	2	4	4	4	3	5	4	3	35-44	Male	Line Leader	6–11 mo	Evening	3	1
2	3	3	3	4	5	3	5	3	4	5	3	5	3	3	5	7	5	4	4	4	3	4	3	4	4	4	4	4	35-44	Male	Engineer	<6 mo	Day	5	1
3	3	4	4	4	5	4	3	4	4	3	3	4	3	3	2	3	4	4	4	3	4	4	5	3	4	5	4	3	55-64	Female	Operator	>5 yr	Day	4	1
3	5	3	2	3	4	5	3	3	3	5	5	3	2	5	4	4	2	3	5	5	4	5	3	2	5	3	3	4	25-34	Female	Operator	>5 yr	Evening	6	1
3	3	4	3	2	2	3	2	3	4	3	3	3	3	3	4	5	3	3	4	2	4	4	3	4	3	3	4	5	25-34	Female	Operator	3–5 yr	Day	3	1
2	3	4	4	4	3	3	2	4	3	5	4	4	4	4	2	4	4	3	4	5	3	4	3	5	3	1	4	3	25-34	Female	Operator	1–3 yr	Night	3	1
2	4	2	4	4	3	1	3	2	5	3	4	4	4	3	4	4	5	4	4	3	2	5	5	3	2	3	4	3	45-54	Female	Technician	3–5 yr	Day	0	1
4	4	4	3	4	3	1	4	4	2	4	3	4	4	5	4	5	3	5	3	4	4	5	2	5	4	4	5	4	55-64	Female	Technician	1–3 yr	Day	4	1
4	4	2	3	2	4	3	3	1	5	5	3	4	4	3	3	4	5	3	5	5	5	5	3	4	4	5	4	2	35-44	Other	Technician	6–11 mo	Evening	0	1
2	4	4	1	3	4	3	3	2	3	3	3	3	4	3	5	5	4	6	3	4	4	4	5	3	3	3	4	2	55-64	Male	Line Leader	1–3 yr	Day	5	1
3	2	3	3	1	2	2	3	1	2	4	4	3	5	5	5	6	4	4	5	4	3	4	4	3	4	4	3	4	35-44	Male	Engineer	6–11 mo	Day	6	1
4	5	5	4	3	4	3	2	3	4	5	5	3	4	3	4	4	5	6	4	3	4	3	4	4	4	4	4	4	35-44	Other	Engineer	1–3 yr	Rotating	2	1
1	2	3	4	4	3	3	3	3	3	3	4	3	2	5	3	4	3	3	3	3	5	4	5	3	4	4	4	3	45-54	Female	Operator	>5 yr	Rotating	3	1
4	3	3	4	3	4	4	2	3	4	2	5	4	5	4	3	4	3	2	5	3	3	4	4	3	3	1	3	3	35-44	Male	Operator	>5 yr	Rotating	0	1
2	2	3	3	4	4	3	4	3	4	5	3	4	4	3	3	5	4	4	3	2	2	4	3	2	3	4	4	3	25-34	Male	Operator	>5 yr	Evening	6	1
4	3	3	3	3	2	2	2	2	3	3	3	5	3	2	4	4	3	4	5	3	3	5	4	3	1	4	3	3	55-64	Female	Operator	>5 yr	Rotating	5	1
2	3	4	2	3	3	4	4	3	2	4	3	4	2	3	3	4	5	4	4	1	4	3	3	4	4	3	4	4	45-54	Male	Technician	1–3 yr	Rotating	5	1
1	3	1	4	2	2	3	2	2	4	5	4	4	4	4	2	5	3	3	3	4	2	5	5	4	4	3	4	2	45-54	Female	Technician	>5 yr	Day	6	1
1	3	2	3	3	1	4	4	4	3	3	3	4	3	5	5	6	4	4	5	3	3	5	4	3	4	2	4	3	25-34	Female	Operator	>5 yr	Day	1	1
3	5	2	3	1	3	3	4	3	4	3	4	3	5	5	4	2	4	3	5	3	4	4	5	4	4	1	4	3	35-44	Female	Line Leader	>5 yr	Day	3	1
3	3	4	2	3	5	2	3	3	1	4	3	3	3	3	3	4	4	4	5	3	5	4	5	5	4	4	3	2	55-64	Male	Line Leader	3–5 yr	Day	5	1
2	3	5	1	1	1	3	2	5	3	2	4	5	3	4	4	3	3	5	5	2	5	4	3	4	3	3	3	4	55-64	Male	Operator	6–11 mo	Rotating	6	1
4	4	3	4	4	3	3	3	2	2	3	4	4	4	4	5	4	4	4	5	5	4	5	3	4	4	5	4	3	45-54	Male	Operator	<6 mo	Evening	2	1
1	4	3	3	4	4	3	2	2	5	4	2	3	4	4	1	4	4	5	3	3	1	4	4	5	2	4	5	4	35-44	Male	Engineer	6–11 mo	Night	0	1
3	2	3	2	3	3	3	3	2	4	3	5	3	4	4	4	5	4	4	7	3	4	4	3	3	3	3	3	2	45-54	Female	Technician	>5 yr	Day	0	1
2	4	4	4	5	3	1	4	3	3	2	3	3	4	2	2	4	4	4	2	2	4	4	4	4	4	3	4	3	18-24	Male	Operator	1–3 yr	Day	1	1
2	4	2	3	2	2	3	4	3	3	5	2	4	3	3	4	2	6	3	5	3	3	5	5	4	3	4	3	4	35-44	Male	Operator	>5 yr	Day	2	1
3	3	3	4	5	3	4	3	4	2	4	4	5	4	2	4	3	3	4	5	5	1	4	4	3	4	4	3	5	35-44	Female	Operator	1–3 yr	Rotating	5	1
2	4	4	4	4	2	3	2	5	5	5	4	2	5	3	4	5	4	1	3	4	2	4	4	3	3	4	3	2	18-24	Male	Operator	3–5 yr	Day	6	1
3	3	4	4	3	1	3	4	1	5	3	3	3	4	4	3	1	2	3	4	4	2	5	4	2	4	4	2	3	25-34	Female	Line Leader	<6 mo	Rotating	1	1
4	3	3	2	4	4	4	3	4	3	3	4	4	3	4	2	5	4	4	4	4	1	4	4	5	4	3	5	4	45-54	Female	Operator	6–11 mo	Day	5	1
2	3	4	4	2	4	2	1	2	5	4	4	2	5	5	3	5	3	5	6	3	3	5	3	3	4	3	1	3	45-54	Male	Operator	1–3 yr	Evening	5	1
4	3	1	3	2	3	1	4	2	2	3	4	3	1	4	4	6	4	4	3	2	2	3	2	5	4	3	3	4	55-64	Male	Operator	3–5 yr	Evening	3	1
2	2	4	3	2	3	3	3	2	2	2	4	3	5	2	4	4	4	4	4	3	5	4	4	4	4	4	2	3	55-64	Male	Line Leader	6–11 mo	Rotating	4	1
4	2	2	3	2	4	3	4	2	3	5	3	3	2	1	2	2	4	1	1	3	3	5	5	4	2	2	3	4	25-34	Male	Operator	3–5 yr	Day	6	1
4	5	1	1	2	3	2	2	5	3	3	5	4	3	4	4	5	3	4	6	4	4	3	4	3	5	2	5	3	25-34	Male	Operator	1–3 yr	Day	5	1
1	2	4	3	4	4	3	1	4	3	2	2	3	3	3	3	6	3	2	3	4	2	4	3	4	5	4	4	5	35-44	Male	Technician	>5 yr	Day	0	1
2	2	4	2	3	3	3	3	3	4	5	4	3	3	3	4	5	6	3	4	5	3	4	3	4	3	3	3	3	55-64	Male	Technician	<6 mo	Rotating	5	1
4	1	3	2	3	4	3	3	4	3	3	4	4	4	2	3	3	4	4	4	4	3	3	4	4	4	3	3	3	18-24	Male	Operator	3–5 yr	Day	1	1
3	2	4	1	2	3	3	1	1	2	3	4	5	3	3	4	4	3	6	4	3	2	3	4	4	3	3	3	4	35-44	Other	Operator	1–3 yr	Day	6	1
3	2	5	4	1	3	5	2	2	4	2	3	5	4	3	4	3	4	4	5	1	3	4	4	4	2	5	3	3	45-54	Other	Line Leader	3–5 yr	Evening	5	1
2	5	4	2	3	2	3	5	1	4	5	2	2	3	4	2	3	6	4	6	5	3	4	5	3	3	5	4	4	55-64	Male	Engineer	1–3 yr	Evening	6	1
3	4	5	5	1	3	3	3	2	3	2	4	4	4	4	3	5	4	4	4	5	3	5	3	3	3	2	5	2	55-64	Male	Operator	3–5 yr	Rotating	0	1
3	2	4	2	3	2	2	4	3	4	4	4	3	3	5	4	3	3	3	5	2	5	5	5	4	3	3	2	3	18-24	Male	Operator	>5 yr	Rotating	0	1
4	5	3	1	2	2	2	2	3	2	4	5	4	4	3	5	3	3	3	4	5	4	3	4	5	3	4	3	4	35-44	Male	Operator	<6 mo	Evening	1	1
3	4	1	2	5	2	2	1	3	3	4	2	3	3	4	3	3	3	5	5	4	4	4	2	5	3	4	3	3	25-34	Female	Line Leader	<6 mo	Rotating	0	1
3	3	3	4	4	2	3	3	2	2	3	5	4	3	4	5	2	3	2	3	3	4	4	4	4	3	3	4	3	45-54	Male	Technician	3–5 yr	Night	2	1
3	1	2	3	3	5	3	3	4	2	2	5	4	4	4	5	4	2	5	5	5	4	5	5	3	3	2	4	4	35-44	Male	Line Leader	3–5 yr	Day	2	1
3	5	5	2	4	4	5	3	3	2	3	3	3	4	3	3	5	3	4	5	5	3	4	4	2	4	3	4	3	45-54	Male	Line Leader	1–3 yr	Rotating	4	1
3	2	3	3	2	5	2	3	4	2	4	2	3	3	4	3	4	3	5	5	4	3	4	3	5	4	3	4	4	45-54	Male	Engineer	1–3 yr	Night	6	1
3	1	3	4	4	2	3	3	1	2	3	3	3	3	4	3	2	5	5	3	4	3	4	4	2	5	4	3	4	35-44	Female	Engineer	<6 mo	Day	2	1
3	4	4	4	3	3	3	3	3	3	4	4	4	4	3	3	5	4	2	4	4	4	4	3	4	5	5	5	4	18-24	Male	Line Leader	6–11 mo	Night	1	1
3	5	3	4	3	2	3	2	2	4	4	4	4	3	3	2	6	4	3	4	3	4	3	4	4	4	3	4	5	55-64	Female	Technician	1–3 yr	Day	5	1
5	4	5	3	4	2	3	3	3	3	4	3	4	4	3	3	3	6	3	2	3	3	4	4	4	3	3	4	4	45-54	Female	Operator	>5 yr	Day	2	1
4	4	2	2	4	2	4	1	4	1	2	5	3	3	4	5	3	6	2	6	2	4	5	3	4	4	3	5	5	55-64	Male	Technician	1–3 yr	Night	4	1
3	4	3	3	3	4	1	1	3	4	5	2	4	2	2	3	5	4	3	4	3	3	4	3	4	4	4	4	4	25-34	Male	Technician	3–5 yr	Rotating	6	1
4	4	2	3	1	3	1	4	2	2	4	2	4	3	3	3	6	3	7	4	3	3	4	4	2	3	2	5	3	55-64	Male	Technician	>5 yr	Night	3	1
3	4	2	2	2	4	3	4	3	3	3	4	5	3	4	2	3	3	5	3	3	3	4	3	4	4	5	4	5	35-44	Male	Operator	1–3 yr	Day	3	1
1	3	2	2	3	4	4	3	1	3	4	1	3	3	4	4	2	5	6	2	3	3	2	3	2	2	3	3	4	55-64	Female	Line Leader	3–5 yr	Rotating	1	1
2	3	3	3	3	5	1	2	4	3	5	3	3	3	5	4	5	4	5	3	3	5	4	3	4	3	3	3	3	25-34	Female	Technician	>5 yr	Day	4	1
1	3	3	3	2	2	1	2	3	4	2	5	4	4	4	4	5	4	3	4	4	3	4	4	3	4	2	3	4	25-34	Male	Technician	6–11 mo	Day	2	1
3	2	2	3	5	4	4	3	4	3	3	3	2	3	3	3	4	3	4	5	2	3	3	4	2	3	4	3	5	45-54	Female	Operator	1–3 yr	Day	4	1
3	3	2	2	5	4	3	1	2	2	1	2	3	4	4	3	3	3	5	4	3	2	3	3	3	3	3	5	4	35-44	Female	Technician	>5 yr	Day	0	1
5	1	3	3	4	2	2	2	2	5	4	3	4	4	4	4	5	4	5	4	3	3	3	4	3	3	4	4	5	25-34	Male	Operator	>5 yr	Day	4	1
3	3	1	2	3	4	2	4	2	3	4	3	4	4	4	3	5	2	3	4	3	3	4	5	5	3	3	4	4	25-34	Other	Engineer	6–11 mo	Evening	2	1
3	2	4	4	3	3	2	4	4	3	3	4	3	3	2	4	3	5	2	5	3	2	5	3	4	5	3	4	4	35-44	Male	Technician	<6 mo	Rotating	1	1
4	2	3	4	2	3	3	3	2	4	3	4	4	4	3	4	4	3	7	6	2	3	5	2	4	3	3	5	3	25-34	Female	Operator	1–3 yr	Rotating	0	1
1	3	2	1	3	2	2	4	4	3	2	3	3	3	2	5	2	4	4	5	4	3	3	4	5	4	3	2	3	18-24	Female	Operator	1–3 yr	Rotating	4	1
3	4	3	2	3	2	3	1	3	3	4	5	4	5	5	4	5	2	4	5	4	3	4	4	4	4	3	3	4	35-44	Other	Line Leader	1–3 yr	Day	3	1
4	4	2	2	2	5	1	4	1	5	5	4	3	3	3	4	4	4	4	4	4	3	3	3	4	3	2	2	4	45-54	Male	Operator	3–5 yr	Night	2	1
2	1	3	2	3	3	2	2	2	3	3	4	3	2	3	5	3	4	4	2	4	2	3	4	4	4	5	3	4	18-24	Male	Engineer	>5 yr	Rotating	1	1
4	2	4	3	3	4	2	3	2	3	4	3	3	4	4	4	4	4	4	3	3	3	3	4	3	3	2	4	4	35-44	Female	Technician	1–3 yr	Day	5	1
3	4	1	2	1	2	3	3	3	3	2	5	3	3	4	5	4	6	6	5	4	3	4	2	5	5	4	3	4	45-54	Female	Operator	>5 yr	Night	2	1
3	2	3	2	2	2	2	4	2	4	4	3	3	4	2	4	5	4	4	4	3	4	5	3	3	2	2	3	4	35-44	Female	Line Leader	<6 mo	Day	4	1
4	3	3	2	3	4	4	2	4	1	3	4	4	5	3	2	5	3	3	5	4	3	4	5	5	3	2	4	3	35-44	Male	Operator	<6 mo	Day	6	1
5	4	4	3	5	2	1	4	3	1	3	3	3	3	3	5	4	3	4	6	2	3	4	4	3	2	4	3	5	25-34	Female	Line Leader	1–3 yr	Evening	1	1
3	2	3	3	4	3	3	3	3	2	3	3	5	4	2	4	5	5	3	5	2	4	4	4	4	2	4	4	2	55-64	Other	Operator	<6 mo	Night	3	1
3	3	2	2	2	3	4	3	4	1	3	4	5	2	3	3	4	6	6	6	5	5	4	5	5	5	5	5	5	45-54	Female	Engineer	1–3 yr	Night	0	1
3	2	3	3	3	3	5	3	4	3	4	3	3	4	3	4	3	4	5	4	1	4	5	4	4	4	4	4	3	35-44	Male	Technician	>5 yr	Day	4	1
2	2	2	2	1	3	3	2	3	4	2	3	4	3	3	3	4	5	4	3	3	4	3	4	4	4	3	4	4	25-34	Female	Line Leader	6–11 mo	Evening	1	1
4	3	4	3	4	3	3	3	2	2	3	3	3	3	2	4	4	5	2	4	4	4	4	4	4	3	3	4	4	45-54	Male	Operator	3–5 yr	Rotating	0	1
2	1	3	5	3	4	1	3	1	2	3	4	3	3	5	3	5	6	3	3	3	5	3	4	4	4	5	4	4	25-34	Female	Operator	1–3 yr	Rotating	6	1
3	3	5	4	3	4	1	3	2	3	3	3	5	4	3	5	4	2	4	6	3	4	4	4	5	3	4	3	4	45-54	Male	Line Leader	<6 mo	Day	1	1
3	3	3	2	4	2	4	3	2	4	5	3	3	4	4	3	4	5	4	5	3	4	4	4	4	4	2	3	4	55-64	Male	Line Leader	3–5 yr	Day	5	1
3	4	2	4	2	3	3	4	3	1	3	4	4	4	4	3	6	5	4	5	3	4	4	3	4	3	4	3	3	25-34	Female	Operator	>5 yr	Night	4	1
3	3	1	4	2	4	4	4	3	4	3	2	4	3	3	3	5	2	3	5	3	2	3	4	3	3	4	3	4	45-54	Male	Operator	1–3 yr	Day	1	1
4	4	1	2	2	4	2	2	4	4	3	2	3	5	4	4	3	3	3	2	3	2	3	3	3	4	3	4	3	25-34	Male	Operator	3–5 yr	Day	3	1
2	3	1	4	4	2	4	4	2	4	5	4	3	3	3	4	5	3	4	5	4	3	2	3	3	4	4	4	3	35-44	Male	Technician	>5 yr	Day	6	1
3	3	3	5	1	3	5	2	3	4	4	3	2	2	3	4	4	3	1	2	5	3	4	4	4	4	4	4	4	25-34	Male	Operator	3–5 yr	Rotating	1	1
2	3	4	2	1	1	3	4	4	5	3	4	3	4	4	3	4	3	3	4	3	3	3	3	3	3	3	2	4	18-24	Male	Operator	6–11 mo	Night	4	1
3	4	1	2	3	3	3	4	3	3	4	4	1	3	5	2	4	4	3	4	2	4	3	3	3	3	3	5	4	18-24	Female	Operator	3–5 yr	Day	1	1
3	3	4	4	4	5	3	1	3	3	4	4	4	4	4	4	5	5	5	5	3	1	5	4	5	4	5	3	3	25-34	Female	Technician	1–3 yr	Day	0	1
4	3	3	3	4	2	1	3	2	3	4	5	5	3	4	5	4	5	3	4	3	3	3	4	3	3	4	3	4	45-54	Other	Operator	3–5 yr	Evening	0	1
2	2	3	4	3	2	4	3	2	3	3	3	4	4	3	3	4	3	4	6	4	3	5	5	4	5	4	3	3	55-64	Male	Engineer	1–3 yr	Day	6	1
4	2	5	3	3	4	2	2	2	5	3	4	2	5	2	5	5	3	4	3	2	2	5	3	4	1	2	5	5	35-44	Female	Operator	6–11 mo	Evening	5	1
4	2	4	3	4	1	4	4	2	2	4	3	3	2	5	4	4	6	6	5	2	5	2	5	4	3	4	3	3	25-34	Male	Engineer	3–5 yr	Day	2	1
3	5	3	2	1	2	1	2	4	2	3	5	3	3	5	3	4	5	6	4	4	2	4	5	4	3	4	3	2	45-54	Female	Technician	1–3 yr	Day	6	1
																																			2	4	5	3	5	5	2	3	3	3	5	4	3	5	2
																																			2	5	1	2	4	1	4	2	2	1	2	5	2	4	4
																																			2	5	2	1	4	4	4	5	1	5	5	1	1	1	1
																																			2	3	5	3	1	5	2	3	1	2	2	4	5	3	1
																																			2	2	4	1	1	1	1	3	1	4	5	1	3	3	1
																																			2	4	5	1	1	3	2	5	4	2	4	3	3	1	5
																																			2	3	4	1	1	2	2	3	4	2	1	4	4	1	2
																																			2	2	2	3	5	1	4	1	4	1	5	4	3	1	1
																																			2	5	3	4	1	5	5	1	5	3	4	1	4	5	5
																																			2	5	4	2	1	4	5	4	1	4	3	4	2	2	3
																																			2	2	4	2	3	1	3	4	2	2	5	2	5	1	4
																																			2	4	5	4	2	2	5	4	1	5	2	2	5	4	2
																																			2	5	4	3	1	1	2	3	4	5	5	4	2	5	3
																																			2	4	2	5	1	3	1	3	4	2	1	5	4	1	5
																																			2	5	3	4	1	4	3	5	4	5	1	5	5	2	2
																																			2	5	3	5	1	4	1	1	5	4	4	4	3	5	4
																																			2	5	2	4	5	5	5	5	5	3	4	5	4	3	3
																																			2	4	5	1	4	3	1	1	1	5	4	5	4	5	5
																																			2	5	1	2	1	3	1	5	4	1	5	5	3	5	5
																																			2	4	1	4	5	3	1	1	5	5	2	3	3	4	2
																																			2	2	5	2	5	3	3	3	3	1	3	4	4	1	3
																																			2	5	3	1	2	1	1	3	5	1	2	4	1	1	3
																																			2	2	4	1	1	5	4	1	4	2	3	1	5	2	4
																																			2	5	4	2	4	4	3	4	1	3	1	2	3	2	3
																																			2	2	4	2	5	2	4	1	5	1	1	1	3	3	1
																																			2	3	2	4	1	5	2	1	2	3	5	1	1	1	1
																																			2	2	5	3	2	1	5	4	5	4	5	5	5	4	4
																																			2	3	4	4	4	4	5	5	2	1	4	2	1	3	5
[truncated: 24 more columns]
